# Supplementary material for: catena-Poly[[silver(I)-μ-N-(pyridin-3-ylmeth­yl)pyridine-2-amine-κ2 N:N′] tri­fluoro­methane­sulfonate]
Source: Acta Crystallogr Sect E Struct Rep Online. 2013 Jun 26;69(Pt 7):m414–5. doi: 10.1107/S1600536813016309 (PMC3772439; doi:10.1107/S1600536813016309)
Supplement: Supplementary file 1 [file e-69-0m414-sup1.cif]

##############################################################################
#                                                                            #
# This CIF contains the data in a paper accepted for publication in          #
# Acta Crystallographica Section E. It conforms to the requirements of       #
# Notes for Authors for Acta Crystallographica Section E, and has been       #
# peer reviewed under the auspices of the IUCr Commission on Journals.       #
#                                                                            #
# Full details of the Crystallographic Information File format               #
# are given in the paper "The Crystallographic Information File (CIF):       #
# a New Standard Archive File for Crystallography" by S. R. Hall, F. H.      #
# Allen and I. D. Brown [Acta Cryst. (1991), A47, 655-685].                  #
#                                                                            #
# The current version of the core CIF dictionary is obtainable from          #
# ftp://ftp.iucr.org/pub/cif_core.dic.                                       #
#                                                                            #
# Software is freely available for graphical display of the structure(s)     #
# in this CIF. For information consult the CIF software page                 #
# http://www.iucr.org/resources/cif/software.                                #
#                                                                            #
# This file may be used for bona fide research purposes within the           #
# scientific community so long as proper attribution is given to the journal # 
# article from which it was obtained.                                        #
#                                                                            #
##############################################################################
data_I
_audit_creation_method     SHELXTL
_chemical_name_systematic
;\
<i>catena</i>-Poly[[silver(I)-\m-<i>N</i>-(pyridin-3-ylmethyl)pyridine-2-\
amine-\k^2^<i>N</i>:<i>N</i>'] trifluoromethanesulfonate]
;
_chemical_name_common     ?
_chemical_formula_moiety     'C11 H11 Ag N3 +, C F3 O3 S -'
_chemical_formula_sum     'C12 H11 Ag F3 N3 O3 S'
_chemical_formula_iupac     '[Ag (C11 H11 N3)] (C F3 O3 S)'
_chemical_formula_weight     442.17
_chemical_melting_point     ?
_symmetry_cell_setting     monoclinic
_symmetry_space_group_name_H-M     'P 21/c'
_symmetry_space_group_name_Hall     '-P 2ybc'
loop_
    _symmetry_equiv_pos_as_xyz
    'x, y, z'
    '-x, y+1/2, -z+1/2'
    '-x, -y, -z'
    'x, -y-1/2, z-1/2'
_cell_length_a     14.0965(10)
_cell_length_b     10.4007(7)
_cell_length_c     20.6593(15)
_cell_angle_alpha     90.00
_cell_angle_beta     102.9940(10)
_cell_angle_gamma     90.00
_cell_volume     2951.4(4)
_cell_formula_units_Z     8
_cell_measurement_reflns_used     5912
_cell_measurement_theta_min     2.22
_cell_measurement_theta_max     28.13
_cell_measurement_temperature     173(2)
_exptl_crystal_description     block
_exptl_crystal_colour     colourless
_exptl_crystal_size_max     0.30
_exptl_crystal_size_mid     0.25
_exptl_crystal_size_min     0.25
_exptl_crystal_density_diffrn     1.990
_exptl_crystal_density_meas     ?
_exptl_crystal_density_method     'not measured'
_exptl_crystal_F_000     1744
_exptl_absorpt_coefficient_mu     1.558
_exptl_absorpt_correction_type     multi-scan
_exptl_absorpt_process_details     '(SADABS; Bruker, 2000)'
_exptl_absorpt_correction_T_min     0.6522
_exptl_absorpt_correction_T_max     0.6967
_exptl_special_details     ?
_diffrn_ambient_temperature     173(2)
_diffrn_radiation_type     MoK\a
_diffrn_radiation_wavelength     0.71073
_diffrn_radiation_source     'fine-focus sealed tube'
_diffrn_radiation_monochromator     graphite
_diffrn_measurement_device_type     'Bruker SMART CCD area-detector'
_diffrn_measurement_method     '\f and \w scans'
_diffrn_detector_area_resol_mean     ?
_diffrn_reflns_number     16169
_diffrn_reflns_av_R_equivalents     0.0467
_diffrn_reflns_av_sigmaI/netI     0.0602
_diffrn_reflns_theta_min     1.48
_diffrn_reflns_theta_max     26.00
_diffrn_reflns_theta_full     26.00
_diffrn_measured_fraction_theta_max     0.999
_diffrn_measured_fraction_theta_full     0.999
_diffrn_reflns_limit_h_min     -17
_diffrn_reflns_limit_h_max     14
_diffrn_reflns_limit_k_min     -12
_diffrn_reflns_limit_k_max     12
_diffrn_reflns_limit_l_min     -15
_diffrn_reflns_limit_l_max     25
_refine_special_details
;
Refinement of <i>F</i>^2^ against ALL reflections. The weighted <i>R</i>-factor
<i>wR</i> and goodness of fit <i>S</i> are based on <i>F</i>^2^, conventional
<i>R</i>-factors <i>R</i> are based on <i>F</i>, with <i>F</i> set to zero for
negative <i>F</i>^2^. The threshold expression of <i>F</i>^2^ >
\s(<i>F</i>^2^) is used only for calculating <i>R</i>-factors(gt) <i>etc</i>.
and is not relevant to the choice of reflections for refinement.
<i>R</i>-factors based on <i>F</i>^2^ are statistically about twice as large
as those based on <i>F</i>, and <i>R</i>- factors based on ALL data will be
even larger.
;
_reflns_number_total     5797
_reflns_number_gt     4479
_reflns_threshold_expression     I>2\s(I)
_refine_ls_structure_factor_coef     Fsqd
_refine_ls_matrix_type     full
_refine_ls_R_factor_all     0.1111
_refine_ls_R_factor_gt     0.0881
_refine_ls_wR_factor_gt     0.2239
_refine_ls_wR_factor_ref     0.2380
_refine_ls_goodness_of_fit_ref     1.090
_refine_ls_restrained_S_all     1.090
_refine_ls_number_reflns     5797
_refine_ls_number_parameters     415
_refine_ls_number_restraints     6
_refine_ls_hydrogen_treatment     constr
_refine_ls_weighting_scheme     calc
_refine_ls_weighting_details
        'calc w=1/[\s^2^(Fo^2^)+(0.1255P)^2^+38.0270P] where P=(Fo^2^+2Fc^2^)/3'
_atom_sites_solution_hydrogens     geom
_atom_sites_solution_primary     direct
_atom_sites_solution_secondary     difmap
_refine_ls_shift/su_max     0.001
_refine_ls_shift/su_mean     0.000
_refine_diff_density_max     2.701
_refine_diff_density_min     -1.891
_refine_ls_extinction_method     none
_refine_ls_extinction_coef     ?
loop_
    _atom_type_symbol
    _atom_type_description
    _atom_type_scat_dispersion_real
    _atom_type_scat_dispersion_imag
    _atom_type_scat_source
    'C' 'C' 0.0033 0.0016
                         'International Tables Vol C Tables 4.2.6.8 and 6.1.1.4'
    'H' 'H' 0.0000 0.0000
                         'International Tables Vol C Tables 4.2.6.8 and 6.1.1.4'
    'N' 'N' 0.0061 0.0033
                         'International Tables Vol C Tables 4.2.6.8 and 6.1.1.4'
    'O' 'O' 0.0106 0.0060
                         'International Tables Vol C Tables 4.2.6.8 and 6.1.1.4'
    'F' 'F' 0.0171 0.0103
                         'International Tables Vol C Tables 4.2.6.8 and 6.1.1.4'
    'S' 'S' 0.1246 0.1234
                         'International Tables Vol C Tables 4.2.6.8 and 6.1.1.4'
    'Ag' 'Ag' -0.8971 1.1015
                         'International Tables Vol C Tables 4.2.6.8 and 6.1.1.4'
_computing_data_collection     '<i>SMART</i> (Bruker, 2000)'
_computing_cell_refinement     '<i>SAINT-Plus</i> (Bruker, 2000)'
_computing_data_reduction     '<i>SAINT-Plus</i> (Bruker, 2000)'
_computing_structure_solution     '<i>SHELXS97</i> (Sheldrick, 2008)'
_computing_structure_refinement     '<i>SHELXL97</i> (Sheldrick, 2008)'
_computing_molecular_graphics     '<i>DIAMOND</i> (Brandenburg, 2005)'
_computing_publication_material     '<i>SHELXTL</i> (Sheldrick, 2008)'
loop_
    _atom_site_type_symbol
    _atom_site_label
    _atom_site_fract_x
    _atom_site_fract_y
    _atom_site_fract_z
    _atom_site_U_iso_or_equiv
    _atom_site_adp_type
    _atom_site_calc_flag
    _atom_site_refinement_flags
    _atom_site_occupancy
    _atom_site_symmetry_multiplicity
    _atom_site_disorder_assembly
    _atom_site_disorder_group
    Ag Ag1 0.30400(6) 0.83549(8) 0.19418(4) 0.0296(3) Uani d . 1 1 . .
    Ag Ag2 0.19133(6) 1.03934(8) 0.25579(4) 0.0301(3) Uani d . 1 1 . .
    N N1 0.2935(6) 0.6974(8) 0.2706(4) 0.0255(19) Uani d . 1 1 . .
    N N2 0.6866(6) 0.4901(9) 0.3732(5) 0.029(2) Uani d . 1 1 . .
    N N3 0.4482(7) 0.7530(10) 0.3296(4) 0.037(2) Uani d . 1 1 . .
    H H3 0.4585 0.7873 0.2929 0.045 Uiso calc R 1 1 . .
    N N4 -0.1876(6) 0.7099(8) 0.3036(4) 0.0268(19) Uani d . 1 1 . .
    N N5 0.2011(6) 0.9267(9) 0.3454(5) 0.029(2) Uani d . 1 1 . .
    N N6 -0.0305(7) 0.6806(9) 0.3627(5) 0.031(2) Uani d . 1 1 . .
    H H6 -0.0245 0.6207 0.3338 0.037 Uiso calc R 1 1 . .
    C C1 0.2165(9) 0.6290(13) 0.2671(7) 0.045(3) Uani d . 1 1 . .
    H H1 0.1679 0.6390 0.2273 0.053 Uiso calc R 1 1 . .
    C C2 0.1944(9) 0.5454(12) 0.3110(7) 0.041(3) Uani d . 1 1 . .
    H H2 0.1341 0.5008 0.3038 0.049 Uiso calc R 1 1 . .
    C C3 0.2670(9) 0.5300(13) 0.3677(7) 0.045(3) Uani d . 1 1 . .
    H H3A 0.2579 0.4718 0.4012 0.055 Uiso calc R 1 1 . .
    C C4 0.3531(10) 0.5987(12) 0.3761(6) 0.041(3) Uani d . 1 1 . .
    H H4 0.4029 0.5883 0.4152 0.050 Uiso calc R 1 1 . .
    C C5 0.3656(8) 0.6842(10) 0.3259(5) 0.028(2) Uani d . 1 1 . .
    C C6 0.5209(9) 0.7732(12) 0.3911(6) 0.041(3) Uani d . 1 1 . .
    H H6A 0.4884 0.7677 0.4288 0.050 Uiso calc R 1 1 . .
    H H6B 0.5474 0.8613 0.3908 0.050 Uiso calc R 1 1 . .
    C C7 0.6058(8) 0.6777(10) 0.4031(5) 0.027(2) Uani d . 1 1 . .
    C C8 0.6852(8) 0.6987(10) 0.4541(6) 0.030(2) Uani d . 1 1 . .
    H H8 0.6856 0.7712 0.4821 0.036 Uiso calc R 1 1 . .
    C C9 0.7637(8) 0.6182(11) 0.4657(5) 0.031(2) Uani d . 1 1 . .
    H H9 0.8177 0.6327 0.5017 0.038 Uiso calc R 1 1 . .
    C C10 0.7620(8) 0.5156(11) 0.4235(5) 0.028(2) Uani d . 1 1 . .
    H H10 0.8170 0.4603 0.4305 0.034 Uiso calc R 1 1 . .
    C C11 0.6099(8) 0.5723(11) 0.3626(5) 0.030(2) Uani d . 1 1 . .
    H H11 0.5568 0.5571 0.3260 0.036 Uiso calc R 1 1 . .
    C C12 -0.2713(9) 0.7802(10) 0.2889(6) 0.031(2) Uani d . 1 1 . .
    H H12 -0.3248 0.7489 0.2562 0.037 Uiso calc R 1 1 . .
    C C13 -0.2807(10) 0.8951(12) 0.3200(7) 0.044(3) Uani d . 1 1 . .
    H H13 -0.3400 0.9421 0.3097 0.053 Uiso calc R 1 1 . .
    C C14 -0.2031(10) 0.9394(11) 0.3658(6) 0.042(3) Uani d . 1 1 . .
    H H14 -0.2082 1.0195 0.3868 0.051 Uiso calc R 1 1 . .
    C C15 -0.1179(9) 0.8727(10) 0.3827(5) 0.030(3) Uani d . 1 1 . .
    H H15 -0.0641 0.9046 0.4151 0.036 Uiso calc R 1 1 . .
    C C16 -0.1127(8) 0.7554(10) 0.3505(6) 0.030(2) Uani d . 1 1 . .
    C C17 0.0462(9) 0.6965(11) 0.4212(6) 0.035(3) Uani d U 1 1 . .
    H H17A 0.0770 0.6118 0.4336 0.041 Uiso calc R 1 1 . .
    H H17B 0.0171 0.7252 0.4581 0.041 Uiso calc R 1 1 . .
    C C18 0.1260(7) 0.7931(9) 0.4138(5) 0.024(2) Uani d . 1 1 . .
    C C19 0.1999(8) 0.8217(10) 0.4677(5) 0.028(2) Uani d . 1 1 . .
    H H19 0.1992 0.7871 0.5102 0.034 Uiso calc R 1 1 . .
    C C20 0.2750(9) 0.9011(11) 0.4598(6) 0.034(3) Uani d . 1 1 . .
    H H20 0.3263 0.9219 0.4966 0.040 Uiso calc R 1 1 . .
    C C21 0.2744(8) 0.9506(10) 0.3966(5) 0.029(2) Uani d . 1 1 . .
    H H21 0.3273 1.0021 0.3904 0.034 Uiso calc R 1 1 . .
    C C22 0.1266(8) 0.8491(10) 0.3534(5) 0.027(2) Uani d . 1 1 . .
    H H22 0.0740 0.8333 0.3165 0.032 Uiso calc R 1 1 . .
    S S1 0.03282(18) 0.8243(2) 0.12350(13) 0.0236(5) Uani d . 1 1 . .
    O O1 0.1186(5) 0.7565(7) 0.1159(4) 0.0321(17) Uani d . 1 1 . .
    O O2 0.0432(6) 0.8922(7) 0.1865(4) 0.0351(18) Uani d . 1 1 . .
    O O3 -0.0157(6) 0.8948(7) 0.0660(4) 0.0353(18) Uani d . 1 1 . .
    C C23 -0.0529(8) 0.6965(11) 0.1288(6) 0.033(3) Uani d . 1 1 . .
    F F1 -0.1388(5) 0.7438(7) 0.1347(4) 0.0483(19) Uani d . 1 1 . .
    F F2 -0.0687(6) 0.6231(7) 0.0747(4) 0.0506(19) Uani d . 1 1 . .
    F F3 -0.0193(5) 0.6218(7) 0.1815(4) 0.0451(18) Uani d . 1 1 . .
    S S2 0.4912(2) 0.6737(3) 0.15718(15) 0.0355(7) Uani d . 1 1 . .
    O O4 0.5019(6) 0.7902(9) 0.1973(4) 0.043(2) Uani d . 1 1 . .
    O O5 0.3907(6) 0.6430(10) 0.1279(5) 0.053(2) Uani d . 1 1 . .
    O O6 0.5539(7) 0.5725(8) 0.1845(4) 0.046(2) Uani d . 1 1 . .
    C C24 0.5353(10) 0.7271(13) 0.0856(7) 0.046(3) Uani d . 1 1 . .
    F F4 0.6289(5) 0.7586(8) 0.1038(4) 0.056(2) Uani d . 1 1 . .
    F F5 0.4872(7) 0.8264(8) 0.0557(4) 0.067(3) Uani d . 1 1 . .
    F F6 0.5285(6) 0.6260(8) 0.0427(4) 0.055(2) Uani d . 1 1 . .
loop_
    _atom_site_aniso_label
    _atom_site_aniso_U_11
    _atom_site_aniso_U_22
    _atom_site_aniso_U_33
    _atom_site_aniso_U_12
    _atom_site_aniso_U_13
    _atom_site_aniso_U_23
    Ag1 0.0285(4) 0.0302(5) 0.0323(5) 0.0106(3) 0.0116(3) 0.0109(3)
    Ag2 0.0345(5) 0.0296(5) 0.0286(5) 0.0019(3) 0.0124(3) 0.0066(3)
    N1 0.028(5) 0.018(4) 0.032(5) 0.009(4) 0.010(4) 0.006(4)
    N2 0.024(5) 0.033(5) 0.030(5) 0.002(4) 0.010(4) -0.003(4)
    N3 0.042(6) 0.049(6) 0.020(5) 0.014(5) 0.006(4) 0.017(4)
    N4 0.033(5) 0.024(4) 0.027(5) -0.002(4) 0.014(4) -0.001(4)
    N5 0.019(4) 0.031(5) 0.036(5) -0.001(4) 0.006(4) 0.001(4)
    N6 0.034(5) 0.024(5) 0.035(5) -0.011(4) 0.005(4) -0.001(4)
    C1 0.031(7) 0.047(8) 0.052(8) 0.006(6) 0.002(6) 0.005(6)
    C2 0.038(7) 0.034(7) 0.055(8) 0.001(5) 0.018(6) 0.005(6)
    C3 0.037(7) 0.052(8) 0.054(8) 0.007(6) 0.024(6) 0.022(7)
    C4 0.047(7) 0.039(7) 0.039(7) 0.026(6) 0.011(6) 0.017(6)
    C5 0.027(5) 0.027(6) 0.034(6) 0.014(4) 0.015(5) 0.001(4)
    C6 0.046(7) 0.040(7) 0.037(7) 0.015(6) 0.005(6) -0.004(5)
    C7 0.026(5) 0.029(6) 0.026(5) 0.002(4) 0.008(4) 0.003(4)
    C8 0.033(6) 0.025(5) 0.035(6) -0.009(5) 0.015(5) 0.001(5)
    C9 0.029(6) 0.041(6) 0.022(5) -0.004(5) 0.004(4) -0.001(5)
    C10 0.025(5) 0.037(6) 0.024(5) 0.002(5) 0.008(4) 0.003(5)
    C11 0.027(6) 0.034(6) 0.030(6) -0.018(5) 0.008(5) 0.001(5)
    C12 0.042(6) 0.024(5) 0.035(6) 0.003(5) 0.026(5) 0.010(5)
    C13 0.054(8) 0.028(6) 0.061(8) -0.001(6) 0.037(7) -0.004(6)
    C14 0.066(9) 0.024(6) 0.047(7) -0.017(6) 0.034(7) -0.011(5)
    C15 0.048(7) 0.017(5) 0.029(6) -0.017(5) 0.020(5) -0.010(4)
    C16 0.032(6) 0.027(6) 0.036(6) -0.004(5) 0.014(5) 0.001(5)
    C17 0.039(5) 0.029(5) 0.036(5) -0.015(4) 0.008(4) 0.010(4)
    C18 0.025(5) 0.009(4) 0.035(6) 0.000(4) 0.003(4) 0.000(4)
    C19 0.043(6) 0.021(5) 0.020(5) 0.001(5) 0.006(5) 0.004(4)
    C20 0.039(6) 0.026(6) 0.034(6) -0.004(5) 0.006(5) -0.002(5)
    C21 0.024(5) 0.031(6) 0.031(6) 0.001(4) 0.008(5) 0.004(5)
    C22 0.033(6) 0.021(5) 0.027(5) -0.003(4) 0.008(5) -0.003(4)
    S1 0.0243(12) 0.0202(12) 0.0250(13) -0.0021(10) 0.0031(10) 0.0036(10)
    O1 0.024(4) 0.036(4) 0.039(4) 0.004(3) 0.014(3) 0.006(4)
    O2 0.044(5) 0.029(4) 0.033(4) -0.009(4) 0.009(4) -0.006(3)
    O3 0.042(5) 0.027(4) 0.035(4) 0.004(3) 0.005(4) 0.013(3)
    C23 0.029(6) 0.026(6) 0.043(7) -0.004(5) 0.009(5) 0.002(5)
    F1 0.022(3) 0.051(4) 0.074(5) -0.002(3) 0.016(3) 0.013(4)
    F2 0.065(5) 0.036(4) 0.049(4) -0.012(4) 0.008(4) -0.020(3)
    F3 0.039(4) 0.034(4) 0.061(5) -0.001(3) 0.008(3) 0.026(3)
    S2 0.0376(16) 0.0334(15) 0.0401(16) 0.0023(12) 0.0185(13) 0.0078(12)
    O4 0.039(5) 0.052(5) 0.039(5) 0.014(4) 0.013(4) -0.014(4)
    O5 0.036(5) 0.060(6) 0.068(7) -0.017(4) 0.020(5) -0.007(5)
    O6 0.078(7) 0.029(4) 0.034(5) 0.014(4) 0.017(4) 0.005(4)
    C24 0.050(8) 0.045(8) 0.044(7) 0.006(6) 0.015(6) 0.009(6)
    F4 0.046(4) 0.057(5) 0.077(6) -0.020(4) 0.039(4) -0.005(4)
    F5 0.090(7) 0.061(5) 0.054(5) 0.032(5) 0.029(5) 0.038(4)
    F6 0.070(5) 0.056(5) 0.041(4) 0.014(4) 0.016(4) -0.016(4)
_geom_special_details
;
All e.s.d.'s (except the e.s.d. in the dihedral angle between two l.s. planes)
are estimated using the full covariance matrix. The cell e.s.d.'s are taken
into account individually in the estimation of e.s.d.'s in distances, angles
and torsion angles; correlations between e.s.d.'s in cell parameters are only
used when they are defined by crystal symmetry. An approximate (isotropic)
treatment of cell e.s.d.'s is used for estimating e.s.d.'s involving l.s.
planes.
;
loop_
    _geom_bond_atom_site_label_1
    _geom_bond_atom_site_label_2
    _geom_bond_site_symmetry_2
    _geom_bond_distance
    _geom_bond_publ_flag
    Ag1 N2 2_655 2.151(9) ?
    Ag1 N1 . 2.164(9) ?
    Ag1 Ag2 . 3.0897(12) ?
    Ag2 N4 2 2.151(9) ?
    Ag2 N5 . 2.169(9) ?
    N1 C1 . 1.286(16) ?
    N1 C5 . 1.355(14) ?
    N2 C10 . 1.336(14) ?
    N2 C11 . 1.357(15) ?
    N2 Ag1 2_645 2.151(9) ?
    N3 C5 . 1.354(15) ?
    N3 C6 . 1.458(15) ?
    N3 H3 . 0.8800 ?
    N4 C16 . 1.348(14) ?
    N4 C12 . 1.363(14) ?
    N4 Ag2 2_545 2.151(9) ?
    N5 C21 . 1.325(14) ?
    N5 C22 . 1.364(14) ?
    N6 C16 . 1.371(15) ?
    N6 C17 . 1.437(14) ?
    N6 H6 . 0.8800 ?
    C1 C2 . 1.343(19) ?
    C1 H1 . 0.9500 ?
    C2 C3 . 1.380(19) ?
    C2 H2 . 0.9500 ?
    C3 C4 . 1.385(19) ?
    C3 H3A . 0.9500 ?
    C4 C5 . 1.406(16) ?
    C4 H4 . 0.9500 ?
    C6 C7 . 1.532(15) ?
    C6 H6A . 0.9900 ?
    C6 H6B . 0.9900 ?
    C7 C8 . 1.370(15) ?
    C7 C11 . 1.388(16) ?
    C8 C9 . 1.365(16) ?
    C8 H8 . 0.9500 ?
    C9 C10 . 1.374(16) ?
    C9 H9 . 0.9500 ?
    C10 H10 . 0.9500 ?
    C11 H11 . 0.9500 ?
    C12 C13 . 1.378(17) ?
    C12 H12 . 0.9500 ?
    C13 C14 . 1.36(2) ?
    C13 H13 . 0.9500 ?
    C14 C15 . 1.362(18) ?
    C14 H14 . 0.9500 ?
    C15 C16 . 1.399(15) ?
    C15 H15 . 0.9500 ?
    C17 C18 . 1.541(14) ?
    C17 H17A . 0.9900 ?
    C17 H17B . 0.9900 ?
    C18 C19 . 1.376(15) ?
    C18 C22 . 1.378(15) ?
    C19 C20 . 1.382(16) ?
    C19 H19 . 0.9500 ?
    C20 C21 . 1.401(16) ?
    C20 H20 . 0.9500 ?
    C21 H21 . 0.9500 ?
    C22 H22 . 0.9500 ?
    S1 O3 . 1.432(8) ?
    S1 O1 . 1.439(8) ?
    S1 O2 . 1.459(8) ?
    S1 C23 . 1.817(11) ?
    C23 F2 . 1.331(14) ?
    C23 F3 . 1.335(13) ?
    C23 F1 . 1.338(13) ?
    S2 O6 . 1.408(9) ?
    S2 O5 . 1.445(9) ?
    S2 O4 . 1.457(9) ?
    S2 C24 . 1.815(13) ?
    C24 F5 . 1.312(15) ?
    C24 F4 . 1.329(15) ?
    C24 F6 . 1.365(16) ?
loop_
    _geom_angle_atom_site_label_1
    _geom_angle_atom_site_label_2
    _geom_angle_atom_site_label_3
    _geom_angle_site_symmetry_1
    _geom_angle_site_symmetry_3
    _geom_angle
    _geom_angle_publ_flag
    N2 Ag1 N1 2_655 . 173.2(3) ?
    N2 Ag1 Ag2 2_655 . 82.3(2) ?
    N1 Ag1 Ag2 . . 91.7(2) ?
    N4 Ag2 N5 2 . 157.1(3) ?
    N4 Ag2 Ag1 2 . 106.3(2) ?
    N5 Ag2 Ag1 . . 92.4(2) ?
    C1 N1 C5 . . 117.0(10) ?
    C1 N1 Ag1 . . 121.4(8) ?
    C5 N1 Ag1 . . 121.4(7) ?
    C10 N2 C11 . . 117.8(9) ?
    C10 N2 Ag1 . 2_645 119.9(7) ?
    C11 N2 Ag1 . 2_645 122.0(7) ?
    C5 N3 C6 . . 123.5(10) ?
    C5 N3 H3 . . 118.3 ?
    C6 N3 H3 . . 118.3 ?
    C16 N4 C12 . . 118.0(9) ?
    C16 N4 Ag2 . 2_545 127.9(7) ?
    C12 N4 Ag2 . 2_545 114.0(7) ?
    C21 N5 C22 . . 119.9(9) ?
    C21 N5 Ag2 . . 117.9(7) ?
    C22 N5 Ag2 . . 121.3(7) ?
    C16 N6 C17 . . 122.3(10) ?
    C16 N6 H6 . . 118.9 ?
    C17 N6 H6 . . 118.9 ?
    N1 C1 C2 . . 129.9(13) ?
    N1 C1 H1 . . 115.1 ?
    C2 C1 H1 . . 115.1 ?
    C1 C2 C3 . . 114.1(12) ?
    C1 C2 H2 . . 123.0 ?
    C3 C2 H2 . . 123.0 ?
    C2 C3 C4 . . 120.6(12) ?
    C2 C3 H3A . . 119.7 ?
    C4 C3 H3A . . 119.7 ?
    C3 C4 C5 . . 119.0(11) ?
    C3 C4 H4 . . 120.5 ?
    C5 C4 H4 . . 120.5 ?
    N3 C5 N1 . . 117.8(9) ?
    N3 C5 C4 . . 122.8(10) ?
    N1 C5 C4 . . 119.4(11) ?
    N3 C6 C7 . . 114.7(10) ?
    N3 C6 H6A . . 108.6 ?
    C7 C6 H6A . . 108.6 ?
    N3 C6 H6B . . 108.6 ?
    C7 C6 H6B . . 108.6 ?
    H6A C6 H6B . . 107.6 ?
    C8 C7 C11 . . 116.8(10) ?
    C8 C7 C6 . . 119.6(10) ?
    C11 C7 C6 . . 123.5(10) ?
    C9 C8 C7 . . 121.8(11) ?
    C9 C8 H8 . . 119.1 ?
    C7 C8 H8 . . 119.1 ?
    C8 C9 C10 . . 117.9(10) ?
    C8 C9 H9 . . 121.1 ?
    C10 C9 H9 . . 121.1 ?
    N2 C10 C9 . . 123.0(10) ?
    N2 C10 H10 . . 118.5 ?
    C9 C10 H10 . . 118.5 ?
    N2 C11 C7 . . 122.7(10) ?
    N2 C11 H11 . . 118.7 ?
    C7 C11 H11 . . 118.7 ?
    N4 C12 C13 . . 122.1(12) ?
    N4 C12 H12 . . 118.9 ?
    C13 C12 H12 . . 118.9 ?
    C14 C13 C12 . . 118.1(13) ?
    C14 C13 H13 . . 120.9 ?
    C12 C13 H13 . . 120.9 ?
    C13 C14 C15 . . 122.2(11) ?
    C13 C14 H14 . . 118.9 ?
    C15 C14 H14 . . 118.9 ?
    C14 C15 C16 . . 117.3(11) ?
    C14 C15 H15 . . 121.3 ?
    C16 C15 H15 . . 121.3 ?
    N4 C16 N6 . . 115.2(9) ?
    N4 C16 C15 . . 122.1(10) ?
    N6 C16 C15 . . 122.6(10) ?
    N6 C17 C18 . . 114.8(9) ?
    N6 C17 H17A . . 108.6 ?
    C18 C17 H17A . . 108.6 ?
    N6 C17 H17B . . 108.6 ?
    C18 C17 H17B . . 108.6 ?
    H17A C17 H17B . . 107.5 ?
    C19 C18 C22 . . 119.0(10) ?
    C19 C18 C17 . . 119.8(9) ?
    C22 C18 C17 . . 121.2(9) ?
    C18 C19 C20 . . 119.5(10) ?
    C18 C19 H19 . . 120.2 ?
    C20 C19 H19 . . 120.2 ?
    C19 C20 C21 . . 119.1(10) ?
    C19 C20 H20 . . 120.4 ?
    C21 C20 H20 . . 120.4 ?
    N5 C21 C20 . . 121.0(10) ?
    N5 C21 H21 . . 119.5 ?
    C20 C21 H21 . . 119.5 ?
    N5 C22 C18 . . 121.4(10) ?
    N5 C22 H22 . . 119.3 ?
    C18 C22 H22 . . 119.3 ?
    O3 S1 O1 . . 114.7(5) ?
    O3 S1 O2 . . 115.2(5) ?
    O1 S1 O2 . . 114.6(5) ?
    O3 S1 C23 . . 103.0(5) ?
    O1 S1 C23 . . 103.6(5) ?
    O2 S1 C23 . . 103.6(5) ?
    F2 C23 F3 . . 108.3(9) ?
    F2 C23 F1 . . 107.7(9) ?
    F3 C23 F1 . . 107.5(9) ?
    F2 C23 S1 . . 110.9(8) ?
    F3 C23 S1 . . 110.9(8) ?
    F1 C23 S1 . . 111.3(8) ?
    O6 S2 O5 . . 118.1(6) ?
    O6 S2 O4 . . 114.7(5) ?
    O5 S2 O4 . . 112.9(6) ?
    O6 S2 C24 . . 104.9(6) ?
    O5 S2 C24 . . 102.1(6) ?
    O4 S2 C24 . . 101.5(6) ?
    F5 C24 F4 . . 108.3(11) ?
    F5 C24 F6 . . 110.3(11) ?
    F4 C24 F6 . . 107.1(11) ?
    F5 C24 S2 . . 112.9(9) ?
    F4 C24 S2 . . 110.2(9) ?
    F6 C24 S2 . . 107.8(9) ?
loop_
    _geom_torsion_atom_site_label_1
    _geom_torsion_atom_site_label_2
    _geom_torsion_atom_site_label_3
    _geom_torsion_atom_site_label_4
    _geom_torsion_site_symmetry_1
    _geom_torsion_site_symmetry_2
    _geom_torsion_site_symmetry_3
    _geom_torsion_site_symmetry_4
    _geom_torsion
    _geom_torsion_publ_flag
    N2 Ag1 Ag2 N4 2_655 . . 2 0.5(3) ?
    N1 Ag1 Ag2 N4 . . . 2 177.3(3) ?
    N2 Ag1 Ag2 N5 2_655 . . . -166.0(3) ?
    N1 Ag1 Ag2 N5 . . . . 10.9(3) ?
    N2 Ag1 N1 C1 2_655 . . . 110(3) ?
    Ag2 Ag1 N1 C1 . . . . 82.1(9) ?
    N2 Ag1 N1 C5 2_655 . . . -67(3) ?
    Ag2 Ag1 N1 C5 . . . . -94.4(7) ?
    N4 Ag2 N5 C21 2 . . . -51.1(13) ?
    Ag1 Ag2 N5 C21 . . . . 93.7(8) ?
    N4 Ag2 N5 C22 2 . . . 118.2(10) ?
    Ag1 Ag2 N5 C22 . . . . -96.9(8) ?
    C5 N1 C1 C2 . . . . 1(2) ?
    Ag1 N1 C1 C2 . . . . -175.3(12) ?
    N1 C1 C2 C3 . . . . -1(2) ?
    C1 C2 C3 C4 . . . . 0.9(19) ?
    C2 C3 C4 C5 . . . . -0.3(19) ?
    C6 N3 C5 N1 . . . . 164.4(10) ?
    C6 N3 C5 C4 . . . . -16.9(17) ?
    C1 N1 C5 N3 . . . . 178.2(11) ?
    Ag1 N1 C5 N3 . . . . -5.1(13) ?
    C1 N1 C5 C4 . . . . -0.5(15) ?
    Ag1 N1 C5 C4 . . . . 176.2(8) ?
    C3 C4 C5 N3 . . . . -178.6(11) ?
    C3 C4 C5 N1 . . . . 0.0(17) ?
    C5 N3 C6 C7 . . . . 95.1(14) ?
    N3 C6 C7 C8 . . . . 170.4(10) ?
    N3 C6 C7 C11 . . . . -6.0(17) ?
    C11 C7 C8 C9 . . . . -1.6(16) ?
    C6 C7 C8 C9 . . . . -178.3(11) ?
    C7 C8 C9 C10 . . . . 1.4(17) ?
    C11 N2 C10 C9 . . . . 2.0(16) ?
    Ag1 N2 C10 C9 2_645 . . . 175.4(8) ?
    C8 C9 C10 N2 . . . . -1.6(17) ?
    C10 N2 C11 C7 . . . . -2.3(15) ?
    Ag1 N2 C11 C7 2_645 . . . -175.5(8) ?
    C8 C7 C11 N2 . . . . 2.1(16) ?
    C6 C7 C11 N2 . . . . 178.7(11) ?
    C16 N4 C12 C13 . . . . 0.5(15) ?
    Ag2 N4 C12 C13 2_545 . . . -177.3(9) ?
    N4 C12 C13 C14 . . . . 1.1(17) ?
    C12 C13 C14 C15 . . . . -1.5(19) ?
    C13 C14 C15 C16 . . . . 0.4(17) ?
    C12 N4 C16 N6 . . . . -179.8(9) ?
    Ag2 N4 C16 N6 2_545 . . . -2.3(14) ?
    C12 N4 C16 C15 . . . . -1.6(15) ?
    Ag2 N4 C16 C15 2_545 . . . 175.8(8) ?
    C17 N6 C16 N4 . . . . -164.2(9) ?
    C17 N6 C16 C15 . . . . 17.7(16) ?
    C14 C15 C16 N4 . . . . 1.2(16) ?
    C14 C15 C16 N6 . . . . 179.2(10) ?
    C16 N6 C17 C18 . . . . -89.4(13) ?
    N6 C17 C18 C19 . . . . 176.1(10) ?
    N6 C17 C18 C22 . . . . -5.8(16) ?
    C22 C18 C19 C20 . . . . -2.8(15) ?
    C17 C18 C19 C20 . . . . 175.3(10) ?
    C18 C19 C20 C21 . . . . -0.2(16) ?
    C22 N5 C21 C20 . . . . -2.4(16) ?
    Ag2 N5 C21 C20 . . . . 167.1(8) ?
    C19 C20 C21 N5 . . . . 2.8(17) ?
    C21 N5 C22 C18 . . . . -0.7(15) ?
    Ag2 N5 C22 C18 . . . . -169.8(8) ?
    C19 C18 C22 N5 . . . . 3.3(15) ?
    C17 C18 C22 N5 . . . . -174.8(10) ?
    O3 S1 C23 F2 . . . . 61.0(9) ?
    O1 S1 C23 F2 . . . . -58.8(9) ?
    O2 S1 C23 F2 . . . . -178.7(8) ?
    O3 S1 C23 F3 . . . . -178.7(8) ?
    O1 S1 C23 F3 . . . . 61.6(9) ?
    O2 S1 C23 F3 . . . . -58.3(9) ?
    O3 S1 C23 F1 . . . . -59.0(9) ?
    O1 S1 C23 F1 . . . . -178.7(8) ?
    O2 S1 C23 F1 . . . . 61.3(9) ?
    O6 S2 C24 F5 . . . . -177.0(10) ?
    O5 S2 C24 F5 . . . . 59.3(11) ?
    O4 S2 C24 F5 . . . . -57.4(11) ?
    O6 S2 C24 F4 . . . . -55.7(11) ?
    O5 S2 C24 F4 . . . . -179.3(9) ?
    O4 S2 C24 F4 . . . . 64.0(10) ?
    O6 S2 C24 F6 . . . . 60.9(10) ?
    O5 S2 C24 F6 . . . . -62.8(10) ?
    O4 S2 C24 F6 . . . . -179.5(8) ?
loop_
    _geom_hbond_atom_site_label_D
    _geom_hbond_atom_site_label_H
    _geom_hbond_atom_site_label_A
    _geom_hbond_site_symmetry_A
    _geom_hbond_distance_DH
    _geom_hbond_distance_HA
    _geom_hbond_distance_DA
    _geom_hbond_angle_DHA
    _geom_hbond_publ_flag
    N3 H3 O4 . 0.88 2.20 3.021(12) 156 y
    N6 H6 O2 2_545 0.88 2.42 3.159(12) 142 y
    C1 H1 O1 . 0.95 2.56 3.389(16) 146 y
    C6 H6A F6 4_576 0.99 2.55 3.282(15) 131 y
    C9 H9 O3 4_676 0.95 2.44 3.329(14) 156 y
    C10 H10 O1 2_645 0.95 2.57 3.373(14) 142 y
    C12 H12 O4 1_455 0.95 2.51 3.331(15) 145 y
    C17 H17A O3 2_545 0.99 2.42 3.186(14) 134 y
    C21 H21 F6 2_655 0.95 2.54 3.325(14) 140 y
_iucr_refine_instructions_details
;
TITL 2N3AgOTfs in P2(1)/c
CELL 0.71073  14.0965  10.4007  20.6593  90.000 102.994  90.000
ZERR    8.00   0.0010   0.0007   0.0015   0.000   0.001   0.000
LATT  1
SYMM -X, 0.5+Y, 0.5-Z
SFAC C H N O F S AG
UNIT 96 88 24 24 24 8 8
TEMP -100
OMIT -4 52
SIZE 0.25 0.25 0.30
L.S. 7
ACTA
ISOR 0.007 C17
EQIV $1 1+x, y, z
EQIV $2 1-x, -1/2+y, 1/2-z
EQIV $3 -x, 1/2+y, 1/2-z
EQIV $4 x, 1.5-y, 1/2+z
EQIV $5 1+x, 1.5-y, 1/2+z
EQIV $6 -1+x, y, z
EQIV $7 1-x, 1/2+y, 1/2-z
EQIV $8 x, -1+y, z
EQIV $9 -x, -1/2+y, 1/2-z
MPLA 6 N1 C1 C2 C3 C4 C5
MPLA 6 N5 C18 c19 c20 C21 C22
MPLA 6 N2 C7 c8 c9 c10 C11
MPLA 6 N4_$1 C12_$1 C13_$1 C14_$1 C15_$1 c16_$1
HTAB
HTAB N3 O4
HTAB N6 O2_$9
HTAB C1 O1
HTAB C6 F6_$4
HTAB C9 O3_$5
HTAB C10 O1_$2
HTAB C11 N3
HTAB C12 O4_$6
HTAB C12 O6_$6
HTAB C13 O5_$3
HTAB C17 O3_$4
HTAB C19 O1_$4
HTAB C20 O5_$4
HTAB C21 O6_$7
HTAB C21 F6_$7
HTAB C22 N6
RTAB A..B Ag1 Ag2
RTAB A..B Ag1 O4
RTAB A..B Ag1 O5
RTAB A..B O6 Ag1_$2
RTAB A..B Ag1 O1
RTAB A..B Ag2 O2
RTAB A..B Ag2 F3_$3
RTAB A..B Ag1 Ag1_$2
RTAB A..B Ag1 Ag1_$8
RTAB A..B Ag2 Ag2_$2
RTAB A..B Ag2 Ag2_$8
BOND $H
CONF
FMAP 2
PLAN 20
WGHT    0.125500   38.027000
FVAR       0.24565
AG1   7    0.303997    0.835489    0.194184    11.00000    0.02847    0.03020 =
         0.03233    0.01088    0.01165    0.01064
AG2   7    0.191333    1.039344    0.255788    11.00000    0.03448    0.02963 =
         0.02858    0.00664    0.01242    0.00194
N1    3    0.293486    0.697435    0.270606    11.00000    0.02826    0.01756 =
         0.03209    0.00568    0.00952    0.00890
N2    3    0.686559    0.490129    0.373198    11.00000    0.02413    0.03291 =
         0.03046   -0.00273    0.01020    0.00210
N3    3    0.448205    0.752971    0.329587    11.00000    0.04198    0.04914 =
         0.02048    0.01698    0.00609    0.01354
AFIX  43
H3    2    0.458549    0.787307    0.292855    11.00000   -1.20000
AFIX   0
N4    3   -0.187560    0.709911    0.303591    11.00000    0.03331    0.02364 =
         0.02698   -0.00119    0.01426   -0.00183
N5    3    0.201085    0.926740    0.345427    11.00000    0.01929    0.03059 =
         0.03602    0.00122    0.00629   -0.00074
N6    3   -0.030488    0.680598    0.362744    11.00000    0.03354    0.02397 =
         0.03486   -0.00109    0.00548   -0.01091
AFIX  43
H6    2   -0.024492    0.620726    0.333832    11.00000   -1.20000
AFIX   0
C1    1    0.216538    0.628955    0.267084    11.00000    0.03113    0.04689 =
         0.05214    0.00522    0.00189    0.00592
AFIX  43
H1    2    0.167906    0.638986    0.227318    11.00000   -1.20000
AFIX   0
C2    1    0.194412    0.545396    0.311045    11.00000    0.03825    0.03434 =
         0.05452    0.00478    0.01779    0.00118
AFIX  43
H2    2    0.134111    0.500835    0.303775    11.00000   -1.20000
AFIX   0
C3    1    0.267002    0.530021    0.367681    11.00000    0.03665    0.05208 =
         0.05436    0.02173    0.02418    0.00689
AFIX  43
H3A   2    0.257874    0.471792    0.401185    11.00000   -1.20000
AFIX   0
C4    1    0.353065    0.598744    0.376112    11.00000    0.04659    0.03905 =
         0.03925    0.01723    0.01078    0.02565
AFIX  43
H4    2    0.402885    0.588333    0.415218    11.00000   -1.20000
AFIX   0
C5    1    0.365630    0.684158    0.325941    11.00000    0.02659    0.02708 =
         0.03352    0.00135    0.01516    0.01378
C6    1    0.520880    0.773185    0.391149    11.00000    0.04583    0.03981 =
         0.03686   -0.00369    0.00519    0.01511
AFIX  23
H6A   2    0.488355    0.767686    0.428833    11.00000   -1.20000
H6B   2    0.547361    0.861273    0.390773    11.00000   -1.20000
AFIX   0
C7    1    0.605798    0.677691    0.403112    11.00000    0.02638    0.02912 =
         0.02638    0.00337    0.00833    0.00239
C8    1    0.685170    0.698680    0.454064    11.00000    0.03325    0.02536 =
         0.03545    0.00078    0.01485   -0.00913
AFIX  43
H8    2    0.685571    0.771207    0.482077    11.00000   -1.20000
AFIX   0
C9    1    0.763657    0.618217    0.465657    11.00000    0.02942    0.04137 =
         0.02227   -0.00072    0.00382   -0.00395
AFIX  43
H9    2    0.817706    0.632675    0.501702    11.00000   -1.20000
AFIX   0
C10   1    0.761978    0.515620    0.423511    11.00000    0.02531    0.03679 =
         0.02376    0.00314    0.00846    0.00179
AFIX  43
H10   2    0.816966    0.460295    0.430474    11.00000   -1.20000
AFIX   0
C11   1    0.609895    0.572319    0.362616    11.00000    0.02747    0.03393 =
         0.02987    0.00136    0.00845   -0.01799
AFIX  43
H11   2    0.556839    0.557126    0.325985    11.00000   -1.20000
AFIX   0
C12   1   -0.271253    0.780194    0.288934    11.00000    0.04191    0.02356 =
         0.03486    0.01025    0.02626    0.00327
AFIX  43
H12   2   -0.324775    0.748940    0.256213    11.00000   -1.20000
AFIX   0
C13   1   -0.280740    0.895132    0.320046    11.00000    0.05420    0.02782 =
         0.06107   -0.00402    0.03714   -0.00115
AFIX  43
H13   2   -0.340037    0.942084    0.309716    11.00000   -1.20000
AFIX   0
C14   1   -0.203061    0.939359    0.365828    11.00000    0.06636    0.02368 =
         0.04690   -0.01111    0.03380   -0.01674
AFIX  43
H14   2   -0.208237    1.019503    0.386824    11.00000   -1.20000
AFIX   0
C15   1   -0.117856    0.872728    0.382723    11.00000    0.04792    0.01727 =
         0.02932   -0.01028    0.01953   -0.01749
AFIX  43
H15   2   -0.064132    0.904593    0.415077    11.00000   -1.20000
AFIX   0
C16   1   -0.112671    0.755449    0.350491    11.00000    0.03201    0.02659 =
         0.03566    0.00110    0.01437   -0.00431
C17   1    0.046202    0.696517    0.421161    11.00000    0.03855    0.02944 =
         0.03553    0.01013    0.00806   -0.01527
AFIX  23
H17A  2    0.077009    0.611830    0.433577    11.00000   -1.20000
H17B  2    0.017119    0.725151    0.458108    11.00000   -1.20000
AFIX   0
C18   1    0.125995    0.793135    0.413754    11.00000    0.02499    0.00943 =
         0.03490   -0.00006    0.00305   -0.00047
C19   1    0.199855    0.821737    0.467747    11.00000    0.04322    0.02090 =
         0.01954    0.00375    0.00591    0.00109
AFIX  43
H19   2    0.199192    0.787136    0.510200    11.00000   -1.20000
AFIX   0
C20   1    0.274967    0.901137    0.459755    11.00000    0.03936    0.02644 =
         0.03416   -0.00221    0.00580   -0.00377
AFIX  43
H20   2    0.326343    0.921888    0.496596    11.00000   -1.20000
AFIX   0
C21   1    0.274352    0.950645    0.396583    11.00000    0.02446    0.03098 =
         0.03089    0.00405    0.00778    0.00058
AFIX  43
H21   2    0.327258    1.002111    0.390350    11.00000   -1.20000
AFIX   0
C22   1    0.126561    0.849087    0.353383    11.00000    0.03262    0.02058 =
         0.02735   -0.00271    0.00783   -0.00304
AFIX  43
H22   2    0.073958    0.833252    0.316541    11.00000   -1.20000
AFIX   0
S1    6    0.032817    0.824337    0.123495    11.00000    0.02435    0.02018 =
         0.02502    0.00355    0.00314   -0.00214
O1    4    0.118620    0.756495    0.115926    11.00000    0.02386    0.03642 =
         0.03919    0.00574    0.01385    0.00373
O2    4    0.043176    0.892174    0.186527    11.00000    0.04375    0.02931 =
         0.03250   -0.00628    0.00923   -0.00949
O3    4   -0.015727    0.894839    0.066023    11.00000    0.04205    0.02672 =
         0.03537    0.01268    0.00491    0.00380
C23   1   -0.052915    0.696476    0.128771    11.00000    0.02915    0.02628 =
         0.04302    0.00191    0.00891   -0.00424
F1    5   -0.138829    0.743829    0.134714    11.00000    0.02211    0.05061 =
         0.07437    0.01277    0.01563   -0.00153
F2    5   -0.068682    0.623088    0.074653    11.00000    0.06453    0.03621 =
         0.04874   -0.01954    0.00777   -0.01190
F3    5   -0.019342    0.621791    0.181509    11.00000    0.03870    0.03358 =
         0.06149    0.02639    0.00811   -0.00128
S2    6    0.491160    0.673701    0.157179    11.00000    0.03759    0.03337 =
         0.04010    0.00782    0.01848    0.00228
O4    4    0.501892    0.790169    0.197339    11.00000    0.03903    0.05207 =
         0.03892   -0.01429    0.01274    0.01389
O5    4    0.390682    0.642976    0.127854    11.00000    0.03552    0.05980 =
         0.06768   -0.00680    0.01957   -0.01726
O6    4    0.553855    0.572509    0.184532    11.00000    0.07839    0.02937 =
         0.03354    0.00546    0.01667    0.01372
C24   1    0.535299    0.727107    0.085636    11.00000    0.04972    0.04517 =
         0.04396    0.00924    0.01538    0.00595
F4    5    0.628917    0.758593    0.103792    11.00000    0.04583    0.05734 =
         0.07654   -0.00521    0.03887   -0.01975
F5    5    0.487153    0.826388    0.055651    11.00000    0.09042    0.06149 =
         0.05432    0.03767    0.02929    0.03247
F6    5    0.528464    0.626019    0.042726    11.00000    0.07048    0.05618 =
         0.04082   -0.01567    0.01584    0.01365
HKLF 4
END
;
data_global
_journal_date_recd_electronic     2013-06-10
_journal_date_accepted     2013-06-12
_journal_name_full     'Acta Crystallographica, Section E'
_journal_year     2013
_journal_volume     69
_journal_issue      7
_journal_page_first     m414
_journal_page_last     m415
_journal_paper_category     QM
_journal_paper_doi     10.1107/S1600536813016309
_journal_coeditor_code     SJ5332
_publ_contact_author_name     'Ki-Min Park'
_publ_contact_author_address
;
Department of Chemistry and Research Institute of Natural Sciences,
Gyeongsang National University, Jinju 660-701, Republic of Korea
;
_publ_contact_author_email     'kmpark@gnu.ac.kr'
_publ_contact_author_fax     '+82-55-753-7614'
_publ_contact_author_phone     '+82-55-772-1483'
_publ_section_title
;\
<i>catena</i>-Poly[[silver(I)-\m-<i>N</i>-(pyridin-3-ylmethyl)pyridine-2-amine-\
\k^2^<i>N</i>:<i>N</i>'] trifluoromethanesulfonate]
;
loop_
    _publ_author_name
    _publ_author_footnote
    _publ_author_address
    'Moon, Suk-Hee' .
;
Department of Food & Nutrition, Kyungnam College of Information and Technology,
Busan 617-701, Republic of Korea
;
    'Park, Ki-Min' .
;
Department of Chemistry and Research Institute of Natural Sciences,
Gyeongsang National University, Jinju 660-701, Republic of Korea
;
_publ_section_synopsis     .
