# Supplementary material for: catena-Poly[[silver(I)-μ-N-(pyridin-3-ylmeth­yl)pyridine-2-amine-κ2 N:N′] tri­fluoro­methane­sulfonate]
Source: Acta Crystallogr Sect E Struct Rep Online. 2013 Jun 26;69(Pt 7):m414–5. doi: 10.1107/S1600536813016309 (PMC3772439; doi:10.1107/S1600536813016309)
Supplement: Supplementary file 2 [file e-69-0m414-Isup2.hkl]

# 
# h,k,l, Fc-squared, Fo-squared, sigma(Fo-squared) and status flag 
# 
data_I
_shelx_title ' 2N3AgOTfs in P2(1)/c' 
_shelx_refln_list_code          4 
_shelx_F_calc_maximum      405.45 
_exptl_crystal_F_000      1744.00 
_reflns_d_resolution_high  0.8108 
 
loop_ 
 _symmetry_equiv_pos_as_xyz 
 'x, y, z' 
 '-x, y+1/2, -z+1/2' 
 '-x, -y, -z' 
 'x, -y-1/2, z-1/2' 
 
_cell_length_a    14.0965 
_cell_length_b    10.4007 
_cell_length_c    20.6593 
_cell_angle_alpha  90.000 
_cell_angle_beta  102.994 
_cell_angle_gamma  90.000 
 
_shelx_F_squared_multiplier     1.000 
 
loop_ 
 _refln_index_h 
 _refln_index_k 
 _refln_index_l 
 _refln_F_squared_calc 
 _refln_F_squared_meas 
 _refln_F_squared_sigma 
 _refln_observed_status 
   1   0   0       34.77       -1.49     11.10 o 
   2   0   0    12467.09    14007.86    213.65 o 
   3   0   0     2409.96     2028.23     69.93 o 
   4   0   0    50664.51    57454.90    841.47 o 
   5   0   0     2251.70     2312.47     69.43 o 
   6   0   0    50211.31    61353.83    905.59 o 
   7   0   0      345.84      315.01     43.38 o 
   8   0   0    14286.62    14890.78    306.76 o 
   9   0   0     5878.08     5054.43    145.45 o 
  10   0   0    32671.17    29662.28    573.51 o 
  11   0   0      894.52     1064.44    219.75 o 
  12   0   0    17937.75    15681.55    674.66 o 
  13   0   0     2252.27     1927.03    244.77 o 
  14   0   0     1359.65     1939.95    333.93 o 
  15   0   0      384.02      576.05    280.40 o 
  16   0   0     4410.52     4015.47    366.08 o 
   1   1   0     8036.55     5204.53    179.31 o 
   2   1   0     9782.79    13517.87    193.47 o 
   3   1   0     5779.38     4966.92    166.16 o 
   4   1   0    28198.31    32892.87    414.01 o 
   5   1   0       12.72       57.07     22.08 o 
   6   1   0    11951.55    12824.81    182.89 o 
   7   1   0     3243.25     3676.89     90.27 o 
   8   1   0     1996.11     1993.24     56.36 o 
   9   1   0     3146.89     3632.03     79.18 o 
  10   1   0     1960.07     2335.89     78.90 o 
  11   1   0     4894.53     4091.06    115.14 o 
  12   1   0     1820.99     2121.39    209.64 o 
  13   1   0      960.74     1437.96    200.42 o 
  14   1   0     1429.42     1820.69    370.31 o 
  15   1   0        6.16     -275.44    179.56 o 
  16   1   0     2088.83     2622.77    260.94 o 
   0   2   0    46690.00    51528.27   1077.72 o 
   1   2   0     9375.26     6397.09    138.43 o 
   2   2   0    67128.75    80614.01    984.64 o 
   3   2   0     9672.36     9281.73    146.26 o 
   4   2   0     1029.09     2518.91     60.78 o 
   5   2   0    68472.93    64635.05    886.29 o 
   6   2   0     1098.18     1135.66     49.59 o 
   7   2   0     5598.71     5425.70    114.07 o 
   8   2   0    11546.17    11507.10    200.28 o 
   9   2   0      663.24      725.23    106.81 o 
  10   2   0      303.81      317.55     64.04 o 
  11   2   0     9356.35     7686.09    167.66 o 
  12   2   0     2089.15     2205.61     98.37 o 
  13   2   0     1911.90     2000.55    354.07 o 
  14   2   0      222.24      450.03    212.37 o 
  15   2   0     3668.27     2868.55    226.81 o 
  16   2   0       87.22      408.93    440.99 o 
   1   3   0      544.92      423.70     25.73 o 
   2   3   0     7681.36    10433.41    156.64 o 
   3   3   0      703.99      740.94     61.90 o 
   4   3   0    11115.29    14902.78    229.94 o 
   5   3   0     4009.33     3780.47     86.07 o 
   6   3   0     1053.86     1452.43     57.38 o 
   7   3   0     3812.58     2894.00     82.05 o 
   8   3   0      236.70      267.03     54.71 o 
   9   3   0     1486.28     1587.35     85.36 o 
  10   3   0        1.52       47.64     83.91 o 
  11   3   0     1265.01     1323.46    108.51 o 
  12   3   0     1785.05     1865.70    108.20 o 
  13   3   0       77.87      195.19    126.76 o 
  14   3   0        2.67      321.69    342.80 o 
  15   3   0      253.12       99.45    307.08 o 
  16   3   0        3.16       71.16    231.32 o 
   0   4   0     2274.45     5452.26    432.62 o 
   1   4   0      197.73      145.29     31.82 o 
   2   4   0    11457.90    13132.94    184.31 o 
   3   4   0    36388.14    34605.84    442.69 o 
   4   4   0     6505.38     7192.76    132.22 o 
   5   4   0     3075.41     2838.99     76.82 o 
   6   4   0       78.34      329.54     44.84 o 
   7   4   0      928.45     1000.51     78.47 o 
   8   4   0        0.30      263.55     99.32 o 
   9   4   0       88.36      241.48     72.84 o 
  10   4   0      317.80      575.13     88.48 o 
  11   4   0     3416.84     2754.05    121.92 o 
  12   4   0        0.56      117.93     95.18 o 
  13   4   0     2503.00     2165.89    128.19 o 
  14   4   0       56.62      378.34    160.71 o 
  15   4   0     1189.57     1270.94    236.57 o 
  16   4   0      352.30      656.43    350.50 o 
   1   5   0    56475.55    54003.86    822.89 o 
   2   5   0      314.14      437.93     37.29 o 
   3   5   0     3908.38     3263.91     70.67 o 
   4   5   0      790.10     1010.39     45.13 o 
   5   5   0     4308.24     4357.38    102.51 o 
   6   5   0      565.73      840.79     62.02 o 
   7   5   0    16305.44    15163.95    257.41 o 
   8   5   0      140.32      163.08    108.07 o 
   9   5   0     8516.91     6912.63    182.53 o 
  10   5   0      252.26      397.72    126.20 o 
  11   5   0     8538.00     7659.56    399.64 o 
  12   5   0      353.05      449.77    128.49 o 
  13   5   0      124.44      192.71    133.47 o 
  14   5   0       51.21      124.79    301.70 o 
  15   5   0     1030.84     1057.23    381.66 o 
   0   6   0    12737.20    11989.40    323.22 o 
   1   6   0     1220.41     1514.91     85.91 o 
   2   6   0     1960.10     1920.26     66.76 o 
   3   6   0     8966.57     7833.44    136.13 o 
   4   6   0     6163.07     6645.68    132.81 o 
   5   6   0     9147.98     8290.40    185.56 o 
   6   6   0     5265.26     4560.97    132.12 o 
   7   6   0      197.82      131.72     78.30 o 
   8   6   0     4355.78     4152.98    288.61 o 
   9   6   0     2187.01     2145.13    127.89 o 
  10   6   0     5544.13     4690.19    184.83 o 
  11   6   0     4576.49     3372.66    167.11 o 
  12   6   0      392.74      555.19    136.15 o 
  13   6   0      996.14     1023.00    169.39 o 
  14   6   0      333.04      589.90    238.68 o 
   1   7   0     1447.75     1309.21     71.23 o 
   2   7   0     6568.75     5570.16    140.32 o 
   3   7   0      306.82      440.54     63.03 o 
   4   7   0    27282.39    24337.93    429.39 o 
   5   7   0     1466.12     1563.27     95.63 o 
   6   7   0    13659.78    11887.50    252.51 o 
   7   7   0      108.71      164.16    138.64 o 
   8   7   0     2995.18     2515.00    140.72 o 
   9   7   0     2286.84     1900.38    129.25 o 
  10   7   0      619.87      730.27    147.32 o 
  11   7   0     1831.75     2163.72    185.32 o 
  12   7   0     2933.26     2845.50    234.81 o 
  13   7   0      155.51      167.54    157.51 o 
  14   7   0     2608.03     3044.58    201.23 o 
   0   8   0     5902.71     4568.29    187.89 o 
   1   8   0      557.03      882.66     82.96 o 
   2   8   0     1317.26     1431.05     92.10 o 
   3   8   0        9.52      596.69     97.93 o 
   4   8   0     3191.45     2929.09    134.13 o 
   5   8   0      318.22     1013.07    121.25 o 
   6   8   0     2172.81     1824.18    121.45 o 
   7   8   0      271.45      346.13    106.26 o 
   8   8   0     3788.80     2849.54    151.77 o 
   9   8   0     3138.66     2561.99    152.60 o 
  10   8   0     2711.84     2643.13    258.04 o 
  11   8   0        0.27      125.19    139.41 o 
  12   8   0     1243.20     1665.63    238.07 o 
  13   8   0      722.62     1321.35    282.87 o 
   1   9   0     2685.14     2650.32    110.80 o 
   2   9   0     3736.04     3244.33    147.85 o 
   3   9   0      208.01      323.65     95.76 o 
   4   9   0     1412.92     1704.55    157.59 o 
   5   9   0        2.87       44.15     94.79 o 
   6   9   0     1663.08     1857.53    198.45 o 
   7   9   0      872.05     1230.76    235.82 o 
   8   9   0       52.04     -181.39    147.08 o 
   9   9   0        1.27       72.98    304.27 o 
  10   9   0      701.32      692.65    194.51 o 
  11   9   0      722.20     1168.60    228.45 o 
  12   9   0     1698.22     1503.71    301.62 o 
   0  10   0     2805.71     2893.73    221.82 o 
   1  10   0       87.75       83.91     99.52 o 
   2  10   0     3322.38     2941.42    153.86 o 
   3  10   0     2323.56     2363.93    140.08 o 
   4  10   0      508.21      811.60    202.79 o 
   5  10   0       89.85      -29.34    167.46 o 
   6  10   0      909.04     1091.36    186.20 o 
   7  10   0       51.05       52.98    191.58 o 
   8  10   0     1607.72     1814.56    499.16 o 
   9  10   0      389.33      378.49    188.86 o 
  10  10   0     2357.99     2633.02    277.34 o 
   1  11   0     3823.78     3216.10    164.31 o 
   2  11   0        0.81      -18.72    112.29 o 
   3  11   0     1004.66     1243.82    154.35 o 
   4  11   0      582.81      418.13    189.67 o 
   5  11   0       31.44       30.41    157.45 o 
   6  11   0      164.42        4.84    211.63 o 
   7  11   0     3177.01     2668.74    218.42 o 
   8  11   0       41.54     -143.09    173.28 o 
   0  12   0       34.54       57.67    229.03 o 
   1  12   0     1506.10     1398.44    221.50 o 
   2  12   0      422.43      466.39    175.87 o 
   3  12   0     3995.19     3617.82    425.66 o 
   4  12   0       26.64      272.64    176.78 o 
   5  12   0     3859.80     3945.02    384.73 o 
 -17   1   1     2038.28     1950.14    293.42 o 
 -16   1   1       77.02      374.44    213.91 o 
 -15   1   1     6515.53     5515.74    284.93 o 
 -14   1   1      648.68      989.28    202.32 o 
 -13   1   1      664.54      933.10    187.94 o 
 -12   1   1     1101.83     1151.80    130.12 o 
 -11   1   1     1960.04     1516.24    109.41 o 
 -10   1   1        1.75       60.83     51.81 o 
  -9   1   1    12594.02    10776.18    156.42 o 
  -8   1   1      786.43      938.92     49.19 o 
  -7   1   1    40059.57    43276.03    549.44 o 
  -6   1   1     7098.53     6763.58    122.38 o 
  -5   1   1     1343.41     1338.56     45.11 o 
  -4   1   1      438.87      479.43     33.65 o 
  -3   1   1     8078.09     9901.96    210.54 o 
  -2   1   1     2479.42     2074.66     56.53 o 
   0   1   1      642.52       44.75     20.05 o 
   1   1   1    48474.90    62769.21   1073.05 o 
   2   1   1    11097.94     8795.64    174.91 o 
   3   1   1    25079.71    33379.98    516.57 o 
   4   1   1     3687.75     2669.14     77.14 o 
   5   1   1      119.41      398.41     31.20 o 
   6   1   1     1213.02     1163.44     52.05 o 
   7   1   1    24928.75    26355.57    320.69 o 
   8   1   1      665.05     1196.12     52.31 o 
   9   1   1    15098.85    14659.56    201.74 o 
  10   1   1       11.78       -0.67     48.84 o 
  11   1   1    10044.58     8287.20    221.28 o 
  12   1   1      646.56      639.06    154.03 o 
  13   1   1      310.53      375.75    272.53 o 
  14   1   1      199.17      215.65    182.34 o 
  15   1   1      393.48      509.91    210.28 o 
  16   1   1        4.33      -13.24    220.79 o 
 -16   2   1      466.95      496.38    210.36 o 
 -15   2   1     1511.97     2027.82    250.16 o 
 -14   2   1      346.35      224.33    175.35 o 
 -13   2   1     3877.13     3507.87    212.04 o 
 -12   2   1     1316.75     1728.94    102.07 o 
 -11   2   1     5007.42     4814.40    144.43 o 
 -10   2   1      227.31      231.87     70.31 o 
  -9   2   1      334.49     1110.24     70.28 o 
  -8   2   1     1110.88     1284.65     50.40 o 
  -7   2   1     1074.76     1442.26     48.12 o 
  -6   2   1     1927.31     1756.30     56.74 o 
  -5   2   1    73262.80    83545.27   1129.53 o 
  -4   2   1     5532.62     5229.79    121.02 o 
  -3   2   1     8587.29    13351.88    222.48 o 
  -2   2   1     9593.90     8463.34    276.71 o 
  -1   2   1      163.46      422.08     22.89 o 
   0   2   1      455.54      310.75     30.54 o 
   1   2   1     1488.47     1292.95     40.48 o 
   2   2   1     5182.51     4287.69     84.76 o 
   3   2   1    51407.30    62144.19   1079.88 o 
   4   2   1    14386.81    15139.17    229.60 o 
   5   2   1    25461.81    31898.23    455.01 o 
   6   2   1      696.50      863.53     51.51 o 
   7   2   1    43455.91    45473.36    644.12 o 
   8   2   1     1649.97     1710.74     69.49 o 
   9   2   1       57.80      123.05     60.19 o 
  10   2   1      384.40      410.57     68.44 o 
  11   2   1     3135.22     2971.45    104.84 o 
  12   2   1     1794.14     1874.89    100.80 o 
  13   2   1      943.12     1186.17    270.05 o 
  14   2   1       69.56      -49.04    262.75 o 
  15   2   1     2122.88     2546.53    242.41 o 
  16   2   1      296.13      625.74    235.51 o 
 -16   3   1     1018.15     1566.56    255.80 o 
 -15   3   1     1493.15     1495.57    251.21 o 
 -14   3   1     3106.56     3045.47    211.70 o 
 -13   3   1       35.16      293.78    163.13 o 
 -12   3   1     7534.30     6365.62    180.61 o 
 -11   3   1       80.06       55.41     86.57 o 
 -10   3   1    10321.86     9267.18    249.80 o 
  -9   3   1      164.01      272.65     68.55 o 
  -8   3   1     2245.60     2207.07     74.37 o 
  -7   3   1     6692.60     6956.71    149.86 o 
  -6   3   1     4664.21     3772.15     87.91 o 
  -5   3   1     4511.23     4007.79     87.27 o 
  -4   3   1    74504.66    72246.59    980.89 o 
  -3   3   1    25168.94    27566.69    353.53 o 
  -2   3   1     3190.34     3024.25     57.56 o 
  -1   3   1     1112.38      808.58     31.64 o 
   0   3   1      727.96      801.22     36.65 o 
   1   3   1       34.82       91.21     25.25 o 
   2   3   1     1491.87     1379.33     44.29 o 
   3   3   1     9056.46     8915.26    147.49 o 
   4   3   1    40711.50    39814.64    558.62 o 
   5   3   1      884.29      793.32     50.78 o 
   6   3   1    21044.67    18775.11    291.59 o 
   7   3   1      413.62     1131.21     85.83 o 
   8   3   1    16200.47    14888.39    279.94 o 
   9   3   1       80.89       63.53     52.81 o 
  10   3   1     4631.48     4439.43    139.08 o 
  11   3   1     2049.21     1975.89     92.53 o 
  12   3   1     1272.07     1756.61    114.69 o 
  13   3   1      319.66      572.70    148.05 o 
  14   3   1     6516.03     6069.88    292.44 o 
  15   3   1      720.79     1091.57    229.21 o 
  16   3   1      164.88      320.58    337.00 o 
 -16   4   1     2213.19     2764.84    241.94 o 
 -15   4   1      126.54      359.73    331.36 o 
 -14   4   1     2382.13     2203.41    164.86 o 
 -13   4   1       27.48      197.83    143.60 o 
 -12   4   1     1833.69     1918.67    117.46 o 
 -11   4   1        0.44      -67.45     82.40 o 
 -10   4   1     5501.49     4769.25    147.42 o 
  -9   4   1       15.27      -15.08     62.59 o 
  -8   4   1    23578.21    19777.20    633.53 o 
  -7   4   1       55.33      145.86     43.12 o 
  -6   4   1     7121.03     6396.21    127.58 o 
  -5   4   1     2798.90     3470.05     85.21 o 
  -4   4   1     3710.57     3594.72     83.34 o 
  -3   4   1      442.97     1680.21     48.06 o 
  -2   4   1    11676.34    10182.44    149.05 o 
  -1   4   1      194.16      497.14     36.27 o 
   0   4   1    35661.50    34932.86    560.06 o 
   1   4   1      198.70      156.06     32.02 o 
   2   4   1    20211.11    17240.73    296.53 o 
   3   4   1     1680.06     2805.20     61.14 o 
   4   4   1     8774.21     8534.80    151.30 o 
   5   4   1     2832.64     3056.82     80.50 o 
   6   4   1     1816.80     1637.23     86.20 o 
   7   4   1     4124.15     4405.38    108.45 o 
   8   4   1     6517.38     5582.67    129.87 o 
   9   4   1      290.83      584.75     95.56 o 
  10   4   1     7095.52     6357.15    173.55 o 
  11   4   1      811.15     1174.11    242.71 o 
  12   4   1     2187.99     2204.75    105.08 o 
  13   4   1      119.33      188.71    109.35 o 
  14   4   1       55.10     -110.02    147.19 o 
  15   4   1       58.53      173.51    293.99 o 
 -15   5   1     1129.97     2029.86    411.41 o 
 -14   5   1       33.65      347.30    529.82 o 
 -13   5   1       12.83      -47.46    129.37 o 
 -12   5   1      175.49      328.42    105.60 o 
 -11   5   1      734.50     1353.63    170.57 o 
 -10   5   1      778.23      916.22    105.39 o 
  -9   5   1     5997.28     5410.71    158.85 o 
  -8   5   1      107.42       75.31     65.32 o 
  -7   5   1     5737.83     5397.99    124.65 o 
  -6   5   1       21.83       73.50     42.09 o 
  -5   5   1     4286.76     3730.05     93.47 o 
  -4   5   1     1127.09     1070.22     46.04 o 
  -3   5   1       50.95      115.89     29.61 o 
  -2   5   1      193.84      391.47     35.97 o 
  -1   5   1     7971.79     7472.98    154.56 o 
   0   5   1     8191.14     8110.46    172.08 o 
   1   5   1     9928.51    10592.49    201.10 o 
   2   5   1     1614.74     1591.14     63.31 o 
   3   5   1     9240.24     8888.84    140.25 o 
   4   5   1      278.67      790.16     43.81 o 
   5   5   1       53.77       77.39     39.34 o 
   6   5   1        4.36       49.58     44.00 o 
   7   5   1     1253.36     1341.80     96.09 o 
   8   5   1     2516.55     2475.70    103.58 o 
   9   5   1      901.45     1500.03    109.05 o 
  10   5   1       44.31      -50.07    174.99 o 
  11   5   1     1825.30     1888.51    143.85 o 
  12   5   1      587.76      837.43    145.35 o 
  13   5   1       97.05       93.24    112.01 o 
  14   5   1      494.22      715.38    131.96 o 
  15   5   1        4.26       28.17    303.60 o 
 -15   6   1      463.64     1372.89    341.89 o 
 -14   6   1      862.10      850.12    214.03 o 
 -13   6   1     1380.89     2072.58    188.50 o 
 -12   6   1       96.13      139.19    142.07 o 
 -11   6   1     1190.44     1822.72    181.58 o 
 -10   6   1     2276.03     1878.94    155.54 o 
  -9   6   1        8.07       31.83    111.64 o 
  -8   6   1     7179.32     6258.92    202.27 o 
  -7   6   1      785.50     1083.22    113.71 o 
  -6   6   1     4681.30     3699.19    102.34 o 
  -5   6   1     7427.01     6715.19    140.04 o 
  -4   6   1      439.93      687.48     46.63 o 
  -3   6   1     8489.61     7720.72    132.34 o 
  -2   6   1     9655.30     9010.47    161.37 o 
  -1   6   1     1146.84     1182.91     65.89 o 
   0   6   1    13276.97    13585.91    251.51 o 
   1   6   1     2349.93     2442.39     83.78 o 
   2   6   1     8749.41     9045.99    184.53 o 
   3   6   1     3542.79     3047.47     84.57 o 
   4   6   1        2.15      163.86     52.52 o 
   5   6   1     2974.24     2773.71    101.64 o 
   6   6   1     2485.50     2459.41     99.93 o 
   7   6   1     1527.14     1636.84     97.15 o 
   8   6   1    12132.33    10021.28    291.98 o 
   9   6   1      590.47      588.86    113.34 o 
  10   6   1     1779.56     1891.12    159.90 o 
  11   6   1      894.72      840.36    139.54 o 
  12   6   1      411.25      519.40    193.36 o 
  13   6   1     1194.61     1434.36    302.05 o 
  14   6   1      665.98      836.63    182.02 o 
 -14   7   1     1331.29     1701.78    213.59 o 
 -13   7   1      106.96      419.33    160.08 o 
 -12   7   1     1079.55     1102.15    165.62 o 
 -11   7   1       16.89       38.17    126.76 o 
 -10   7   1      531.56      657.14    133.55 o 
  -9   7   1       74.58       -1.93     99.53 o 
  -8   7   1       27.80       86.01     89.26 o 
  -7   7   1     1883.95     1672.23    129.64 o 
  -6   7   1     1693.15     1538.73    104.41 o 
  -5   7   1      551.98      702.37     79.81 o 
  -4   7   1    16789.30    16234.09    310.24 o 
  -3   7   1     1144.09     1401.82     77.35 o 
  -2   7   1     7987.86     8148.16    180.18 o 
  -1   7   1      578.62      934.59     78.92 o 
   0   7   1      219.80      220.31     56.24 o 
   1   7   1     1084.19     1508.03     75.35 o 
   2   7   1       12.78      264.67     58.47 o 
   3   7   1      779.03     1275.31     77.44 o 
   4   7   1     5122.71     5235.44    145.88 o 
   5   7   1      103.15      232.35     71.14 o 
   6   7   1     2688.67     2409.66    121.13 o 
   7   7   1      270.16      204.75    119.94 o 
   8   7   1     1426.35     1990.72    157.59 o 
   9   7   1      902.50      895.75    136.58 o 
  10   7   1      499.62      414.01    158.48 o 
  11   7   1      266.32      193.55    134.83 o 
  12   7   1      541.24      372.19    164.26 o 
  13   7   1        4.69      187.79    169.41 o 
  14   7   1      985.10     1222.21    239.33 o 
 -13   8   1     4090.21     3500.93    204.79 o 
 -12   8   1      227.65      230.75    158.80 o 
 -11   8   1     5214.56     4053.13    195.81 o 
 -10   8   1      476.43      692.66    177.63 o 
  -9   8   1     2546.27     2004.56    144.12 o 
  -8   8   1     1504.07     1911.07    161.91 o 
  -7   8   1     2867.30     3015.80    153.35 o 
  -6   8   1        1.67      -12.38     84.37 o 
  -5   8   1     9569.58     8609.64    241.36 o 
  -4   8   1     2149.62     2186.71    118.78 o 
  -3   8   1    24580.54    22631.39    477.50 o 
  -2   8   1       67.86       74.09     59.41 o 
  -1   8   1     2841.85     2588.98    101.07 o 
   0   8   1      507.60      953.79     90.51 o 
   1   8   1       12.46      -20.21     56.22 o 
   2   8   1      121.50      133.76     60.56 o 
   3   8   1    11772.65     9982.82    262.19 o 
   4   8   1      119.42       36.56     79.19 o 
   5   8   1    11679.80     9987.44    268.67 o 
   6   8   1      234.39      257.21     80.72 o 
   7   8   1     8170.42     6792.87    297.01 o 
   8   8   1       57.23      146.65    110.40 o 
   9   8   1        1.65      -31.37    221.70 o 
  10   8   1       84.50      284.53    138.42 o 
  11   8   1     1718.68     1816.33    195.17 o 
  12   8   1      177.99      348.97    157.62 o 
  13   8   1     4246.16     3716.76    217.96 o 
 -12   9   1      215.24      299.47    214.74 o 
 -11   9   1     2132.50     2735.69    240.71 o 
 -10   9   1       57.77       95.59    205.83 o 
  -9   9   1     5116.30     3974.10    233.71 o 
  -8   9   1      534.57      494.56    166.05 o 
  -7   9   1     5936.11     4855.56    241.39 o 
  -6   9   1      261.51      168.51    130.97 o 
  -5   9   1     1259.38     1091.60    295.90 o 
  -4   9   1      986.54     1129.71    124.54 o 
  -3   9   1      288.36      117.88     91.33 o 
  -2   9   1       56.86      107.20    101.72 o 
  -1   9   1    10473.85     8549.56    204.32 o 
   0   9   1      850.07      877.62     91.85 o 
   1   9   1     8854.49     7411.05    187.32 o 
   2   9   1     1045.31     1471.79    132.30 o 
   3   9   1     5761.89     5125.44    186.68 o 
   4   9   1      718.46     1096.64    125.52 o 
   5   9   1      558.24      686.66    117.60 o 
   6   9   1      456.80      317.43    139.49 o 
   7   9   1      517.58      483.12    157.79 o 
   8   9   1     2366.51     2156.78    355.72 o 
   9   9   1     2123.36     2250.56    553.76 o 
  10   9   1        8.43       12.94    177.25 o 
  11   9   1     3724.04     3604.68    200.67 o 
 -10  10   1      630.71     1063.29    222.59 o 
  -9  10   1        0.12      174.54    264.49 o 
  -8  10   1     8067.19     6738.56    305.06 o 
  -7  10   1       12.02     -286.28    143.14 o 
  -6  10   1      606.81      818.33    177.66 o 
  -5  10   1      548.82      445.65    304.43 o 
  -4  10   1        1.68       47.55    101.32 o 
  -3  10   1      728.65      694.63    157.16 o 
  -2  10   1     3502.46     3528.88    162.25 o 
  -1  10   1     1363.53     1453.95    142.09 o 
   0  10   1     4342.18     4858.50    154.75 o 
   1  10   1     2130.04     2055.52    138.04 o 
   2  10   1     6189.71     5891.52    208.93 o 
   3  10   1        0.69      -81.04     96.30 o 
   4  10   1     2107.30     2384.63    163.25 o 
   5  10   1      997.38     1069.32    178.75 o 
   6  10   1     1045.15     1158.22    324.24 o 
   7  10   1      648.16      831.64    189.07 o 
   8  10   1     2708.90     2715.69    244.44 o 
   9  10   1        7.53      245.65    271.87 o 
  10  10   1     2919.31     2626.03    223.95 o 
  -8  11   1      977.13      774.73    206.99 o 
  -7  11   1       36.19      398.11    280.07 o 
  -6  11   1      439.81      707.53    196.51 o 
  -5  11   1      616.48      326.10    272.95 o 
  -4  11   1     3538.57     3171.16    209.28 o 
  -3  11   1     1234.75     1421.45    216.43 o 
  -2  11   1      174.88      221.35    123.01 o 
  -1  11   1        8.08      118.31    110.72 o 
   0  11   1     1701.66     2222.30    255.38 o 
   1  11   1      834.20     1202.16    148.84 o 
   2  11   1     2006.62     2376.74    182.77 o 
   3  11   1      182.68      532.23    127.41 o 
   4  11   1     2522.36     2260.91    189.30 o 
   5  11   1     1056.48     1051.17    189.53 o 
   6  11   1      622.27      973.17    208.29 o 
   7  11   1      896.87      672.18    189.26 o 
   8  11   1     1170.28     1803.58    263.75 o 
  -6  12   1      621.79      575.43    299.88 o 
  -5  12   1       67.89      247.59    329.54 o 
  -4  12   1       58.07      312.03    177.33 o 
  -3  12   1        6.72      193.33    171.66 o 
  -2  12   1      259.01       71.36    164.43 o 
  -1  12   1      150.64      418.15    182.75 o 
   0  12   1      620.87      564.65    186.14 o 
   1  12   1        9.80      -29.81    193.32 o 
   2  12   1      203.22      291.34    148.47 o 
   3  12   1      313.92      557.42    187.72 o 
   4  12   1      310.72      790.73    324.49 o 
   5  12   1      120.47      255.45    191.40 o 
 -17   0   2        7.97     -200.69    310.23 o 
 -16   0   2    10652.39     9502.56    554.68 o 
 -15   0   2      106.15       62.48    250.90 o 
 -14   0   2     2091.26     2284.99    346.69 o 
 -13   0   2     8694.61     7626.08    435.69 o 
 -12   0   2       57.80      224.22    190.42 o 
 -11   0   2     4661.45     4461.67    184.97 o 
 -10   0   2     9812.47     9059.20    219.21 o 
  -9   0   2      970.44     1337.50     64.25 o 
  -8   0   2    62064.16    66648.52   1138.91 o 
  -7   0   2      577.79      559.74     51.62 o 
  -6   0   2    41453.55    46959.18   1034.81 o 
  -5   0   2     1465.47     1605.10     74.82 o 
  -4   0   2     8039.95    11001.81    323.82 o 
  -3   0   2        0.52       60.54     23.78 o 
  -2   0   2    26876.41    33213.52   2295.68 o 
   1   0   2     7634.64     6416.36    376.85 o 
   2   0   2   101221.12   120428.66   2062.35 o 
   3   0   2    11986.81    10834.05    265.44 o 
   4   0   2    31002.82    34529.40    615.79 o 
   5   0   2     2644.87     2516.15     81.67 o 
   6   0   2     7875.73     9146.61    200.75 o 
   7   0   2     3344.12     3716.72    114.14 o 
   8   0   2    15073.02    16508.34    339.57 o 
   9   0   2     8371.65     7694.69    197.34 o 
  10   0   2    35593.41    32116.25    620.47 o 
  11   0   2    12789.41    12417.77    376.74 o 
  12   0   2    13093.51    11737.34    557.49 o 
  13   0   2      442.42      684.44    247.26 o 
  14   0   2     1180.75     1049.36    293.33 o 
  15   0   2     1358.79     1091.45    358.62 o 
  16   0   2       39.71       23.04    312.55 o 
 -17   1   2      109.38      207.15    233.37 o 
 -16   1   2      407.28      698.50    230.45 o 
 -15   1   2     2181.35     2732.15    274.32 o 
 -14   1   2     4342.38     3538.58    223.98 o 
 -13   1   2      116.16      136.51    154.70 o 
 -12   1   2     9228.66     8825.87    249.03 o 
 -11   1   2     1020.38     1345.64     86.92 o 
 -10   1   2     3031.47     3312.74     85.15 o 
  -9   1   2     8084.52     7581.43    132.21 o 
  -8   1   2        4.77      -15.39     50.78 o 
  -7   1   2     2945.63     3323.09     89.45 o 
  -6   1   2        2.89      366.86     39.07 o 
  -5   1   2     7207.19     8006.73    179.84 o 
  -4   1   2    49236.64    63776.88   1132.81 o 
  -3   1   2     3599.01     3193.29    105.45 o 
  -2   1   2      183.74      198.27     54.54 o 
  -1   1   2     2721.49     1964.11     47.83 o 
   0   1   2    20309.75    25514.02    444.25 o 
   1   1   2    13436.48    11262.56    297.28 o 
   2   1   2    88826.21   112999.91   1506.77 o 
   3   1   2     5417.37     5101.93    191.32 o 
   4   1   2     3746.97     5908.49     87.45 o 
   5   1   2    12025.03    10219.22    138.18 o 
   6   1   2    35977.52    38133.84    445.69 o 
   7   1   2      924.99     1203.00     46.90 o 
   8   1   2      134.12      159.64     38.69 o 
   9   1   2      128.74       94.05     42.07 o 
  10   1   2      297.28      483.68     68.58 o 
  11   1   2     8192.65     7082.80    183.43 o 
  12   1   2     3067.28     2924.42    152.00 o 
  13   1   2     1332.07     1470.02    204.07 o 
  14   1   2     2912.69     2565.44    207.71 o 
  15   1   2     1550.36     2137.37    277.31 o 
  16   1   2     1477.64     1809.34    272.03 o 
 -16   2   2       39.04      151.41    212.06 o 
 -15   2   2     3222.98     2904.99    221.94 o 
 -14   2   2     1889.41     1824.10    221.24 o 
 -13   2   2      870.13      996.37    148.74 o 
 -12   2   2      249.86      549.25    114.42 o 
 -11   2   2    13518.77    11476.80    248.31 o 
 -10   2   2      587.17      772.96     82.61 o 
  -9   2   2      569.98      923.63     79.08 o 
  -8   2   2     2251.65     2180.99     69.14 o 
  -7   2   2     2580.42     2843.23    106.40 o 
  -6   2   2      142.46      269.49     52.27 o 
  -5   2   2    60899.33    55096.23    994.81 o 
  -4   2   2      149.53      195.16     45.06 o 
  -3   2   2    51721.66    50406.72    861.33 o 
  -2   2   2      337.96      452.94     30.54 o 
  -1   2   2    18937.56    16985.97    465.80 o 
   0   2   2     4894.54     6069.05    159.71 o 
   1   2   2      969.19      709.16     51.36 o 
   2   2   2     1877.05     2723.10     58.37 o 
   3   2   2    11774.92    10379.74    164.36 o 
   4   2   2     7070.67     6822.02    122.10 o 
   5   2   2    18816.16    17439.75    267.45 o 
   6   2   2     6560.61     6151.25    122.91 o 
   7   2   2    15663.42    14245.07    236.72 o 
   8   2   2     8878.00     8182.19    144.44 o 
   9   2   2     1661.78     1478.34     66.71 o 
  10   2   2      596.33      699.95     66.34 o 
  11   2   2        6.10       16.45     68.75 o 
  12   2   2     1175.78     1179.10    120.29 o 
  13   2   2     6561.59     5927.90    277.46 o 
  14   2   2      362.55      459.04    196.94 o 
  15   2   2     1599.81     1667.01    349.26 o 
  16   2   2      817.31     1677.97    273.11 o 
 -16   3   2       34.55        0.24    439.08 o 
 -15   3   2        3.44      244.94    273.28 o 
 -14   3   2       68.30      215.10    133.58 o 
 -13   3   2      408.52      540.92    129.09 o 
 -12   3   2      692.57      498.62    130.34 o 
 -11   3   2      506.92      565.06     95.52 o 
 -10   3   2     1973.80     2168.37     99.81 o 
  -9   3   2     5781.86     4881.62    165.12 o 
  -8   3   2     3754.07     4099.92    142.82 o 
  -7   3   2      964.36     1099.66     72.17 o 
  -6   3   2       15.28      110.24     33.15 o 
  -5   3   2     1889.32     1367.19     49.46 o 
  -4   3   2    19119.79    26021.13    419.40 o 
  -3   3   2     6290.69     5853.84    117.65 o 
  -2   3   2    26672.38    29323.76    409.43 o 
  -1   3   2     1814.48     2066.90     88.98 o 
   0   3   2     2279.33     2024.18     92.14 o 
   1   3   2     7367.60     6062.20    139.32 o 
   2   3   2     7141.32     9364.28    159.07 o 
   3   3   2       12.66       68.82     27.57 o 
   4   3   2      428.23      870.77     48.75 o 
   5   3   2      138.75      301.75     40.94 o 
   6   3   2      500.05     1038.26     62.35 o 
   7   3   2     3361.29     3072.15     93.22 o 
   8   3   2     2027.50     2086.52     80.37 o 
   9   3   2     1271.98     1309.19     78.03 o 
  10   3   2     1395.61     1802.14     99.09 o 
  11   3   2      540.71      744.33     87.93 o 
  12   3   2     3532.69     2909.39    114.27 o 
  13   3   2       85.79       86.38     93.24 o 
  14   3   2     1085.78     1297.32    226.16 o 
  15   3   2      294.60      257.42    209.58 o 
  16   3   2      167.18      332.13    242.74 o 
 -16   4   2       62.40      190.98    227.74 o 
 -15   4   2      493.72      544.06    229.76 o 
 -14   4   2       81.75      229.42    162.63 o 
 -13   4   2     3766.94     2758.66    156.01 o 
 -12   4   2      221.77      412.17     99.17 o 
 -11   4   2     6308.77     5622.44    166.54 o 
 -10   4   2        3.22      -97.47     90.90 o 
  -9   4   2      583.59      531.51    116.16 o 
  -8   4   2     1263.11     1843.23     90.36 o 
  -7   4   2     1408.29     1284.51     59.36 o 
  -6   4   2       90.63      528.56     49.20 o 
  -5   4   2     4253.76     4531.19     98.47 o 
  -4   4   2      437.57     1178.81     73.02 o 
  -3   4   2    20288.61    20349.86    273.24 o 
  -2   4   2     5904.68     6497.62    105.37 o 
  -1   4   2     5239.86     6194.68    109.80 o 
   0   4   2     2386.74     2347.54     70.23 o 
   1   4   2      981.18     1029.18     48.51 o 
   2   4   2     3544.09     5309.28    102.63 o 
   3   4   2    20699.33    19317.82    261.74 o 
   4   4   2       23.14      268.12     39.26 o 
   5   4   2     7027.95     5976.98    122.81 o 
   6   4   2      492.03      386.58     71.39 o 
   7   4   2     4505.90     4186.29    106.67 o 
   8   4   2     3382.07     2958.92     94.53 o 
   9   4   2      242.72      423.64     77.94 o 
  10   4   2      129.67      309.77     86.38 o 
  11   4   2     1608.40     1754.00    110.03 o 
  12   4   2     1246.46     1653.75    197.04 o 
  13   4   2     1131.14     1275.13    121.29 o 
  14   4   2      231.79      450.10    293.66 o 
  15   4   2     1439.15     1951.72    392.93 o 
 -15   5   2     3661.96     2793.04    222.05 o 
 -14   5   2      369.69      478.75    335.42 o 
 -13   5   2       11.75      353.95    115.53 o 
 -12   5   2        3.47      -71.96    112.90 o 
 -11   5   2     1564.04     1761.24    117.38 o 
 -10   5   2     1465.68     1894.03    127.97 o 
  -9   5   2    23010.96    18657.32    359.75 o 
  -8   5   2     2549.42     3021.03    111.89 o 
  -7   5   2    11020.47     9500.84    208.03 o 
  -6   5   2      748.45     1058.65     64.10 o 
  -5   5   2     6089.26     5971.33    123.85 o 
  -4   5   2     9770.52    10965.91    193.65 o 
  -3   5   2      138.79      251.22     33.85 o 
  -2   5   2      701.80      862.55     64.37 o 
  -1   5   2    26767.42    24325.85    397.63 o 
   0   5   2    18010.97    20807.92    346.53 o 
   1   5   2    64093.01    64943.95    981.74 o 
   2   5   2      870.54     1043.07     56.38 o 
   3   5   2    18109.99    15900.69    250.35 o 
   4   5   2    17576.37    18205.26    285.44 o 
   5   5   2      534.35      741.12     57.58 o 
   6   5   2     1410.13     1402.16     77.28 o 
   7   5   2     9221.59     8413.57    169.64 o 
   8   5   2     2460.04     2471.61     90.17 o 
   9   5   2     4531.63     3627.24    155.83 o 
  10   5   2     4869.36     4441.47    178.39 o 
  11   5   2     6921.38     5719.92    345.30 o 
  12   5   2      131.81      168.29    130.75 o 
  13   5   2      224.51       59.61    124.96 o 
  14   5   2       35.44      142.63    145.46 o 
  15   5   2       27.55      -91.31    338.41 o 
 -15   6   2     1220.26     1845.77    276.43 o 
 -14   6   2     1470.00     1615.97    249.92 o 
 -13   6   2      532.46      890.79    186.08 o 
 -12   6   2      112.29     -134.50    120.81 o 
 -11   6   2     4487.06     3853.60    175.98 o 
 -10   6   2     1036.46     1124.74    135.54 o 
  -9   6   2      102.25       61.53     95.76 o 
  -8   6   2     5257.76     5307.56    182.47 o 
  -7   6   2     2961.69     2729.46    105.39 o 
  -6   6   2     4390.55     3908.45    104.85 o 
  -5   6   2    10227.83     9038.11    171.45 o 
  -4   6   2     1663.74     1747.59     59.06 o 
  -3   6   2     6714.88     6475.44    116.96 o 
  -2   6   2      332.10      804.31     48.41 o 
  -1   6   2    12659.37    11623.11    223.01 o 
   0   6   2     5058.34     4428.79    117.86 o 
   1   6   2     5780.41     5581.35    155.05 o 
   2   6   2    21262.29    20317.65    350.37 o 
   3   6   2     4488.35     4069.98    110.13 o 
   4   6   2     4738.09     4780.01    130.48 o 
   5   6   2     1942.95     1587.49     83.81 o 
   6   6   2      588.54      604.93     79.18 o 
   7   6   2    15922.15    14033.73    284.77 o 
   8   6   2       17.77      226.08     95.49 o 
   9   6   2      551.50      837.66    125.93 o 
  10   6   2     4554.55     4280.29    336.71 o 
  11   6   2      881.95     1569.57    165.65 o 
  12   6   2     1475.34     1976.02    188.70 o 
  13   6   2     1103.32     1452.16    393.10 o 
  14   6   2     1838.30     2343.86    225.76 o 
 -14   7   2     2482.83     3105.61    224.39 o 
 -13   7   2      270.53      124.78    209.95 o 
 -12   7   2     3837.00     3906.14    190.94 o 
 -11   7   2      558.10      461.56    132.94 o 
 -10   7   2     4270.88     3585.09    171.87 o 
  -9   7   2       75.22      132.55    101.20 o 
  -8   7   2      142.70      243.92     97.69 o 
  -7   7   2     1875.76     1872.99    117.30 o 
  -6   7   2     7408.06     7065.98    209.61 o 
  -5   7   2     6438.39     6248.66    160.30 o 
  -4   7   2    41448.05    37003.50    611.76 o 
  -3   7   2       21.49       31.52     49.65 o 
  -2   7   2    14145.98    12728.57    249.04 o 
  -1   7   2     6598.43     6278.99    152.18 o 
   0   7   2     1244.41     1383.59     88.93 o 
   1   7   2     1092.31     1138.90     81.92 o 
   2   7   2     9930.36     9116.46    194.83 o 
   3   7   2      424.68      412.96     81.15 o 
   4   7   2     7633.43     6217.71    189.68 o 
   5   7   2     4694.16     4322.10    136.61 o 
   6   7   2    24128.77    21900.54    405.68 o 
   7   7   2     2472.83     2297.78    131.57 o 
   8   7   2     6222.78     5796.01    206.35 o 
   9   7   2      731.87     1093.57    140.34 o 
  10   7   2      190.15      223.78    129.83 o 
  11   7   2      875.80     1124.54    176.35 o 
  12   7   2     1631.54     2039.14    203.56 o 
  13   7   2      164.91      125.50    158.97 o 
 -13   8   2       83.16      557.57    171.18 o 
 -12   8   2       41.93      309.09    155.72 o 
 -11   8   2       43.71      508.13    155.21 o 
 -10   8   2     1343.16     1645.78    197.50 o 
  -9   8   2     1443.43     1403.77    154.06 o 
  -8   8   2     3523.48     3201.10    160.65 o 
  -7   8   2     2613.81     1926.66    154.98 o 
  -6   8   2       23.12       94.34    112.96 o 
  -5   8   2      717.54     1092.16    115.58 o 
  -4   8   2        0.58       47.43     73.68 o 
  -3   8   2     1485.67     1912.56    115.87 o 
  -2   8   2      128.20      159.91     63.43 o 
  -1   8   2      682.23      972.90    111.76 o 
   0   8   2     4773.14     4015.00    125.09 o 
   1   8   2      101.50      123.60     59.41 o 
   2   8   2     3615.54     3045.97    135.49 o 
   3   8   2       22.23      138.46     79.85 o 
   4   8   2     1888.67     1628.53    110.89 o 
   5   8   2      302.58      483.00    104.86 o 
   6   8   2      836.68      923.50    102.98 o 
   7   8   2     1042.23     1497.35    136.70 o 
   8   8   2       63.02       54.37    110.51 o 
   9   8   2        1.14      125.76    191.55 o 
  10   8   2      860.90     1147.26    164.45 o 
  11   8   2     1710.87     1810.32    191.59 o 
  12   8   2      365.64      702.37    225.86 o 
 -12   9   2     1417.43     1620.17    278.75 o 
 -11   9   2      616.55      367.80    194.86 o 
 -10   9   2     1035.97      795.77    198.63 o 
  -9   9   2     1153.31     1544.53    304.10 o 
  -8   9   2      458.90      309.64    155.08 o 
  -7   9   2      800.78     1136.94    182.16 o 
  -6   9   2      443.73      422.28    150.68 o 
  -5   9   2     1639.75     1932.86    169.34 o 
  -4   9   2       67.87      240.52     93.55 o 
  -3   9   2     2017.78     1775.61    194.07 o 
  -2   9   2     3637.18     3589.84    152.61 o 
  -1   9   2     1129.82     1428.48     99.17 o 
   0   9   2      497.29      704.40     90.14 o 
   1   9   2      644.81     1181.88    124.90 o 
   2   9   2        6.62      -61.51     83.53 o 
   3   9   2       90.10      356.20    101.32 o 
   4   9   2     5260.82     4252.76    173.35 o 
   5   9   2       59.79      -26.83    136.09 o 
   6   9   2     2060.88     1941.49    266.15 o 
   7   9   2      321.40      293.42    156.47 o 
   8   9   2        0.74       59.65    150.26 o 
   9   9   2      835.87     1143.91    234.15 o 
  10   9   2      145.47      432.95    153.40 o 
  11   9   2      411.84      975.82    216.49 o 
 -10  10   2      570.74      463.91    198.14 o 
  -9  10   2      536.74      652.48    188.35 o 
  -8  10   2     2153.20     2368.05    216.19 o 
  -7  10   2       75.17       66.96    148.06 o 
  -6  10   2     1657.02     1661.58    212.09 o 
  -5  10   2      754.93      606.03    190.58 o 
  -4  10   2      644.12      744.35    159.96 o 
  -3  10   2      770.63     1088.74    154.40 o 
  -2  10   2     1712.57     1974.08    130.61 o 
  -1  10   2       31.74       38.38     95.64 o 
   0  10   2     5687.28     4896.38    186.44 o 
   1  10   2      432.37      451.43    111.01 o 
   2  10   2     3380.77     3143.17    156.28 o 
   3  10   2       26.68       43.02    124.90 o 
   4  10   2     1147.39     1668.13    152.45 o 
   5  10   2       93.55      237.78    141.55 o 
   6  10   2      835.18      782.75    426.41 o 
   7  10   2       13.16       55.63    169.84 o 
   8  10   2     2733.85     2329.57    281.40 o 
   9  10   2       41.19      222.95    236.07 o 
  10  10   2     1975.64     2173.30    256.23 o 
  -8  11   2       61.63      293.49    189.92 o 
  -7  11   2     3021.38     2860.78    242.43 o 
  -6  11   2        6.28       88.96    157.96 o 
  -5  11   2     3071.24     2636.09    225.43 o 
  -4  11   2      118.23      417.37    163.72 o 
  -3  11   2       57.68      209.32    194.61 o 
  -2  11   2      848.14     1162.05    149.76 o 
  -1  11   2      643.10      716.44    170.95 o 
   0  11   2     1589.40     1516.98    200.30 o 
   1  11   2     3948.70     3086.86    229.77 o 
   2  11   2      450.16      718.19    142.30 o 
   3  11   2     1492.94     1799.72    158.03 o 
   4  11   2        8.39      127.15    124.38 o 
   5  11   2      422.20      473.39    171.97 o 
   6  11   2      859.23     1005.57    348.02 o 
   7  11   2      142.96      210.55    179.57 o 
   8  11   2      171.78      444.42    206.41 o 
  -6  12   2        2.23       18.64    189.08 o 
  -5  12   2     7407.46     6438.90    516.14 o 
  -4  12   2     1880.86     2440.82    259.95 o 
  -3  12   2     2698.62     2916.58    242.89 o 
  -2  12   2      477.87      501.09    191.55 o 
  -1  12   2     3285.64     2695.40    214.20 o 
   0  12   2       89.87      247.73    214.45 o 
   1  12   2        9.68      -52.88    164.61 o 
   2  12   2      174.32      487.36    141.54 o 
   3  12   2     3049.22     2693.90    240.33 o 
   4  12   2     1253.66     1680.53    244.97 o 
   5  12   2     2622.70     2196.00    484.24 o 
 -17   1   3     1929.96     2854.09    347.94 o 
 -16   1   3       89.78      -74.14    207.00 o 
 -15   1   3     3589.46     2735.30    215.67 o 
 -14   1   3     2090.17     2340.30    243.36 o 
 -13   1   3     1030.29     1340.18    187.26 o 
 -12   1   3     1319.61     1155.91    128.25 o 
 -11   1   3      691.50      668.21    106.86 o 
 -10   1   3      508.79      530.03     83.30 o 
  -9   1   3    16771.91    14835.90    333.88 o 
  -8   1   3     3851.31     4563.88    110.03 o 
  -7   1   3    20635.99    21492.52    358.79 o 
  -6   1   3    11247.79    10401.97    227.28 o 
  -5   1   3    23481.01    29139.77    543.74 o 
  -4   1   3    20357.46    19393.56    369.99 o 
  -3   1   3    12926.06    18423.27    347.46 o 
  -2   1   3      217.08      264.83     23.25 o 
  -1   1   3     5585.98     7362.19    143.87 o 
   0   1   3     1761.63     1647.03     46.38 o 
   1   1   3    12767.94    17857.09    273.75 o 
   2   1   3    17386.59    14743.95    194.77 o 
   3   1   3    32758.66    38854.78    481.98 o 
   4   1   3    10594.64     9711.91    130.90 o 
   5   1   3       16.09       40.45     24.52 o 
   6   1   3     2958.64     2031.27     54.43 o 
   7   1   3     4690.51     5669.57     98.09 o 
   8   1   3     2078.15     2131.94     66.53 o 
   9   1   3     5650.09     5520.32    129.50 o 
  10   1   3     1403.34     1484.22     82.87 o 
  11   1   3     4241.40     3646.36    116.60 o 
  12   1   3     5458.13     4808.25    191.41 o 
  13   1   3      448.07      357.94    220.16 o 
  14   1   3       96.62      -10.35    182.71 o 
  15   1   3       15.40       64.32    203.13 o 
  16   1   3        8.78      308.61    226.50 o 
 -17   2   3       29.75     -240.22    226.07 o 
 -16   2   3      898.41     1121.20    293.33 o 
 -15   2   3       94.58      109.79    550.20 o 
 -14   2   3     2800.39     2666.07    203.07 o 
 -13   2   3    10884.82     9757.69    312.12 o 
 -12   2   3      124.39      -37.78     99.15 o 
 -11   2   3     9563.29     8564.13    202.20 o 
 -10   2   3     5591.12     5299.58    146.21 o 
  -9   2   3      594.24     1139.10     84.34 o 
  -8   2   3     5899.39     5655.04    206.85 o 
  -7   2   3     8587.13    10260.19    235.91 o 
  -6   2   3      416.50      788.79     94.91 o 
  -5   2   3    30142.90    34885.16   1217.44 o 
  -4   2   3    53815.93    55121.43    990.05 o 
  -3   2   3    71322.40    92948.37   1405.81 o 
  -2   2   3     8647.66     8570.85    150.51 o 
  -1   2   3   112994.66   145096.28   2443.04 o 
   0   2   3      774.59      737.20     40.81 o 
   1   2   3     6754.41     7353.70    155.09 o 
   2   2   3       76.76      152.75     24.40 o 
   3   2   3     2377.75     3278.65     72.47 o 
   4   2   3    16973.76    18170.68    431.79 o 
   5   2   3     9918.47    13796.44    287.78 o 
   6   2   3     7397.46     7113.79    124.71 o 
   7   2   3    10576.99     9707.89    160.63 o 
   8   2   3     3017.41     3111.43     84.89 o 
   9   2   3     5990.33     5579.23    119.20 o 
  10   2   3     1317.20     1652.64     85.35 o 
  11   2   3      151.15      227.61    108.33 o 
  12   2   3      209.81      399.20    116.77 o 
  13   2   3     1916.93     2553.36    254.85 o 
  14   2   3     2389.20     2670.58    234.31 o 
  15   2   3     1213.27     1740.76    394.34 o 
  16   2   3      299.64      973.93    251.01 o 
 -16   3   3      577.82      820.78    243.69 o 
 -15   3   3     1664.70     1501.74    244.22 o 
 -14   3   3     2331.24     2258.65    161.17 o 
 -13   3   3      825.82     1393.38    155.46 o 
 -12   3   3    18044.45    16387.86    503.97 o 
 -11   3   3      916.74     1096.03    103.80 o 
 -10   3   3     5673.17     4969.78    145.63 o 
  -9   3   3        3.11       26.76     69.30 o 
  -8   3   3    11473.50    11687.19    237.18 o 
  -7   3   3       22.92       58.54     53.15 o 
  -6   3   3     4791.78     4290.99    129.59 o 
  -5   3   3     2652.28     3027.88    100.04 o 
  -4   3   3    27654.39    27531.56    442.88 o 
  -3   3   3    15616.14    16298.13    272.71 o 
  -2   3   3    66014.84    67117.35    907.68 o 
  -1   3   3     3387.22     3297.93     78.39 o 
   0   3   3    11585.15    11887.53    294.47 o 
   1   3   3     8042.83     8073.92    213.48 o 
   2   3   3      930.25     1033.88     42.93 o 
   3   3   3    18666.41    18401.20    286.75 o 
   4   3   3    12760.88    11860.01    194.60 o 
   5   3   3       49.24      304.35     42.12 o 
   6   3   3    18861.18    18932.83    438.42 o 
   7   3   3     8596.62     7440.27    150.73 o 
   8   3   3    16382.61    13872.01    241.74 o 
   9   3   3        2.81       54.72     53.94 o 
  10   3   3      228.31       49.49    106.79 o 
  11   3   3       25.80      176.82     76.88 o 
  12   3   3        7.04      216.61     82.88 o 
  13   3   3      981.01     1168.27    155.44 o 
  14   3   3     3701.62     3550.23    235.30 o 
  15   3   3     2016.94     2783.55    266.70 o 
 -16   4   3     3697.74     3243.98    252.12 o 
 -15   4   3     1043.59     1684.21    246.51 o 
 -14   4   3     3289.47     2952.67    170.01 o 
 -13   4   3      321.35      430.91    141.56 o 
 -12   4   3      243.13      249.39     93.29 o 
 -11   4   3       43.06      163.06     78.49 o 
 -10   4   3     3064.72     2734.93    115.03 o 
  -9   4   3     1264.87     1567.19    100.66 o 
  -8   4   3    30136.94    27130.83    471.77 o 
  -7   4   3     1588.25     1623.99     79.18 o 
  -6   4   3    10784.09     9152.29    164.54 o 
  -5   4   3     5193.98     6507.15    139.12 o 
  -4   4   3    10229.19     9779.97    185.16 o 
  -3   4   3      310.57      589.65     40.16 o 
  -2   4   3     3476.25     3563.61     76.22 o 
  -1   4   3     3752.43     2614.53    101.64 o 
   0   4   3    27016.85    25147.63    477.65 o 
   1   4   3     6416.61     6331.43    155.45 o 
   2   4   3    30580.17    29200.25    541.83 o 
   3   4   3     7855.15     7972.10    156.59 o 
   4   4   3    25690.04    24445.86    365.95 o 
   5   4   3      676.27      920.80     72.26 o 
   6   4   3      182.17      280.87     49.43 o 
   7   4   3      200.42      394.51     62.50 o 
   8   4   3     2904.90     2576.95     91.33 o 
   9   4   3     6007.70     5794.97    186.95 o 
  10   4   3    10281.36     8567.95    186.94 o 
  11   4   3     4453.03     4061.94    156.15 o 
  12   4   3     1546.70     1839.84    112.42 o 
  13   4   3     1274.74     1457.13    156.20 o 
  14   4   3     1366.21     1611.39    176.58 o 
  15   4   3       33.53     -134.07    289.68 o 
 -15   5   3      992.44     1806.78    261.46 o 
 -14   5   3      115.99      243.27    157.41 o 
 -13   5   3        5.19       44.78    167.99 o 
 -12   5   3     1002.74     1249.93    127.12 o 
 -11   5   3       34.74      -84.52     81.19 o 
 -10   5   3      151.59      118.19     81.23 o 
  -9   5   3     2591.16     2702.86    118.72 o 
  -8   5   3     3439.53     3168.25    115.30 o 
  -7   5   3     4321.02     4063.97    126.21 o 
  -6   5   3      948.54     1343.52     74.44 o 
  -5   5   3      151.26      665.62     55.61 o 
  -4   5   3     1109.39     1067.05     54.95 o 
  -3   5   3       53.62       41.52     29.07 o 
  -2   5   3     2506.91     1857.59     52.58 o 
  -1   5   3     2209.98     1996.56     71.94 o 
   0   5   3     8476.91     8109.95    164.51 o 
   1   5   3      470.68     2030.62    111.32 o 
   2   5   3     6960.05     6574.37    142.29 o 
   3   5   3    12716.51    11341.42    214.43 o 
   4   5   3     4631.12     4510.18     88.40 o 
   5   5   3      748.77     1157.32     68.47 o 
   6   5   3       24.41       15.01     47.96 o 
   7   5   3     1880.00     1958.88     94.16 o 
   8   5   3      212.01      316.64     76.84 o 
   9   5   3     4026.41     3889.48    264.63 o 
  10   5   3     6753.49     6883.47    228.04 o 
  11   5   3       22.38       81.83    173.29 o 
  12   5   3     1148.93     1281.13    186.79 o 
  13   5   3      315.32      397.13    122.27 o 
  14   5   3       26.79       35.78    133.34 o 
  15   5   3      428.55     1116.48    364.09 o 
 -15   6   3      488.23      582.99    231.91 o 
 -14   6   3     1047.54     1362.40    235.79 o 
 -13   6   3     2618.34     2397.59    197.67 o 
 -12   6   3      405.18      869.56    146.64 o 
 -11   6   3     2243.10     2077.58    142.49 o 
 -10   6   3     1693.57     1734.49    154.25 o 
  -9   6   3      933.66     1020.83    106.83 o 
  -8   6   3     9604.33     8247.21    199.49 o 
  -7   6   3     3117.07     3210.04    115.93 o 
  -6   6   3     1373.96     1450.46     75.81 o 
  -5   6   3     4376.64     4472.70    110.13 o 
  -4   6   3     1108.20     1450.87     56.38 o 
  -3   6   3     9188.29     8491.88    142.60 o 
  -2   6   3     7691.41     7193.38    133.27 o 
  -1   6   3     1441.94     1548.04     72.45 o 
   0   6   3    18268.03    17887.21    315.69 o 
   1   6   3       32.69      208.52     57.30 o 
   2   6   3     7102.55     7152.29    158.80 o 
   3   6   3     8036.08     7564.81    200.64 o 
   4   6   3       79.25      280.74     61.10 o 
   5   6   3     5101.10     4168.71    136.47 o 
   6   6   3     3130.85     3255.94    125.54 o 
   7   6   3     1588.51     1692.27     97.57 o 
   8   6   3     6288.40     5092.08    186.46 o 
   9   6   3        5.57     -154.31     98.97 o 
  10   6   3     4006.86     3276.04    209.65 o 
  11   6   3     1267.12     1831.28    173.33 o 
  12   6   3      486.20      641.96    162.90 o 
  13   6   3      349.12      558.00    137.47 o 
  14   6   3       59.41      559.07    205.16 o 
 -14   7   3        4.33      309.91    219.33 o 
 -13   7   3      344.60      446.31    159.09 o 
 -12   7   3      995.03     1558.68    174.76 o 
 -11   7   3        4.45       43.33    121.82 o 
 -10   7   3      297.42      118.18    112.79 o 
  -9   7   3      173.57       96.80    102.02 o 
  -8   7   3     1670.49     1756.03    120.01 o 
  -7   7   3      266.66      329.18     94.55 o 
  -6   7   3     1781.20     1926.22    112.92 o 
  -5   7   3     3601.24     3167.80    111.62 o 
  -4   7   3     5613.36     5003.67    120.03 o 
  -3   7   3      919.15     1226.53     77.87 o 
  -2   7   3     5785.96     6103.58    133.83 o 
  -1   7   3       13.66      254.24     56.19 o 
   0   7   3     1947.44     1846.54     82.86 o 
   1   7   3     1158.35     1505.26     94.10 o 
   2   7   3       82.75      237.76     57.19 o 
   3   7   3     1352.16     1535.16    135.32 o 
   4   7   3      694.68      972.18    105.38 o 
   5   7   3      507.46      852.31     92.61 o 
   6   7   3     4363.43     3939.34    137.49 o 
   7   7   3      665.72     1204.04    110.95 o 
   8   7   3     7455.46     6125.65    214.78 o 
   9   7   3      634.53      650.32    135.00 o 
  10   7   3       20.45      139.55    149.37 o 
  11   7   3      700.15      387.30    165.23 o 
  12   7   3        2.70      271.46    188.31 o 
  13   7   3      674.75      736.64    181.98 o 
 -13   8   3     3784.41     3844.49    207.03 o 
 -12   8   3      322.14      227.11    152.96 o 
 -11   8   3     4219.07     3469.86    187.83 o 
 -10   8   3      390.86      374.05    134.09 o 
  -9   8   3     6222.47     4913.26    196.55 o 
  -8   8   3      694.77      773.40    156.86 o 
  -7   8   3       53.29      240.14    120.85 o 
  -6   8   3      387.44      533.71    130.31 o 
  -5   8   3     4047.45     3985.53    199.18 o 
  -4   8   3     2297.87     2200.97    119.46 o 
  -3   8   3    16594.50    15367.28    298.36 o 
  -2   8   3     1447.72     1715.59    101.24 o 
  -1   8   3     8495.14     8158.01    191.16 o 
   0   8   3     1713.58     1856.44     90.96 o 
   1   8   3       69.87       28.68     66.90 o 
   2   8   3       91.39      121.18     79.85 o 
   3   8   3     1179.80     1337.58    122.62 o 
   4   8   3      348.09      337.70     99.29 o 
   5   8   3     8763.56     7872.15    427.67 o 
   6   8   3     1208.08     1504.36    138.97 o 
   7   8   3    10090.04     7572.62    241.36 o 
   8   8   3     1804.88     1974.74    159.39 o 
   9   8   3     2123.15     2467.16    175.56 o 
  10   8   3      199.18      118.08    165.25 o 
  11   8   3       28.33      102.50    153.10 o 
  12   8   3      221.01      226.10    157.79 o 
 -12   9   3     1817.90     2474.54    268.70 o 
 -11   9   3        0.29      184.78    182.95 o 
 -10   9   3       23.35      -72.09    162.21 o 
  -9   9   3     3095.75     2888.52    204.74 o 
  -8   9   3     2963.56     2568.04    308.58 o 
  -7   9   3     8234.10     7510.89    305.47 o 
  -6   9   3      658.41     1002.01    218.59 o 
  -5   9   3     1377.57     1599.56    187.98 o 
  -4   9   3       18.27      111.55     89.83 o 
  -3   9   3     1661.66     1833.59    146.08 o 
  -2   9   3     1481.37     1729.51    100.85 o 
  -1   9   3     8694.67     7702.95    192.24 o 
   0   9   3     2073.04     1748.34     98.75 o 
   1   9   3     2343.30     2252.65    128.07 o 
   2   9   3     2212.87     2273.39    130.01 o 
   3   9   3    19957.45    17067.10    745.31 o 
   4   9   3      354.04      509.83    112.40 o 
   5   9   3       74.70       88.81    100.30 o 
   6   9   3     1299.50     1051.62    192.65 o 
   7   9   3      873.52     1240.39    186.79 o 
   8   9   3      143.10     -177.75    212.54 o 
   9   9   3     4434.38     3451.37    183.32 o 
  10   9   3      906.01     1427.26    189.97 o 
  11   9   3      547.63      824.86    209.75 o 
 -10  10   3     1828.54     2467.62    368.40 o 
  -9  10   3      784.98      579.32    190.44 o 
  -8  10   3     2462.49     2654.96    209.34 o 
  -7  10   3      721.56      958.98    333.35 o 
  -6  10   3     2217.69     2462.67    228.78 o 
  -5  10   3      134.08      -28.19    142.11 o 
  -4  10   3     3086.97     2806.54    325.07 o 
  -3  10   3       11.08       56.75    143.53 o 
  -2  10   3      342.84      643.18    117.72 o 
  -1  10   3      725.06      775.37    139.19 o 
   0  10   3     1383.53     1744.72    141.25 o 
   1  10   3      586.51      675.50    166.75 o 
   2  10   3     5335.62     5137.92    199.29 o 
   3  10   3      899.62      871.94    130.75 o 
   4  10   3      255.85      525.90    216.23 o 
   5  10   3       88.75      322.38    120.14 o 
   6  10   3       66.55       84.02    161.83 o 
   7  10   3     1247.52     1275.53    216.58 o 
   8  10   3       53.91      322.25    180.05 o 
   9  10   3     1009.78     1338.39    289.93 o 
  -8  11   3      130.35      619.96    203.98 o 
  -7  11   3       90.20      485.87    178.34 o 
  -6  11   3     2705.18     2709.18    265.90 o 
  -5  11   3      107.64      352.11    167.61 o 
  -4  11   3     1412.80     1190.80    200.14 o 
  -3  11   3     2031.12     2437.96    263.58 o 
  -2  11   3     2173.70     2283.67    146.53 o 
  -1  11   3      284.89      319.44    151.65 o 
   0  11   3     1602.83     1673.46    307.96 o 
   1  11   3     4162.82     3456.72    174.81 o 
   2  11   3       36.08      136.73    123.90 o 
   3  11   3      871.06     1458.43    166.79 o 
   4  11   3     1092.51     1098.61    160.27 o 
   5  11   3        0.47      107.05    253.64 o 
   6  11   3     2026.81     3063.37    289.20 o 
   7  11   3     3161.45     2654.32    224.58 o 
   8  11   3       35.35      582.17    206.01 o 
  -6  12   3      895.96     1071.11    271.37 o 
  -5  12   3       98.96      919.24    202.19 o 
  -4  12   3      310.05      587.57    364.09 o 
  -3  12   3       58.99      293.61    205.08 o 
  -2  12   3       20.77      -95.29    222.23 o 
  -1  12   3      244.97      720.50    255.55 o 
   0  12   3       92.88      159.67    166.43 o 
   1  12   3      101.06      272.80    336.58 o 
   2  12   3       34.77      191.13    141.46 o 
   3  12   3       50.89      228.87    147.50 o 
   4  12   3       53.23      341.54    186.77 o 
   5  12   3       32.14      126.98    191.89 o 
 -17   0   4        3.33      -38.45    290.84 o 
 -16   0   4     5150.89     4924.63    400.55 o 
 -15   0   4      836.64      798.29    290.18 o 
 -14   0   4      647.45      980.58    274.93 o 
 -13   0   4       41.86      286.70    200.36 o 
 -12   0   4     7275.25     6859.12    389.12 o 
 -11   0   4      540.81      671.01    183.46 o 
 -10   0   4    14173.54    11512.95    506.62 o 
  -9   0   4     6775.38     6580.31    157.91 o 
  -8   0   4    86670.26    90625.82   2705.68 o 
  -7   0   4    18361.67    16452.55    627.51 o 
  -6   0   4    34644.28    37954.55   1252.37 o 
  -5   0   4     5794.35     6414.27    343.63 o 
  -4   0   4    22386.34    30272.93    670.43 o 
  -3   0   4    14026.25    11557.46    274.20 o 
  -2   0   4    57711.06    79350.56   1694.23 o 
  -1   0   4    24674.83    21703.77    667.53 o 
   0   0   4    49566.41    61177.20   1817.15 o 
   1   0   4    14226.87    14218.38    464.69 o 
   2   0   4   121400.51   151258.70   3207.74 o 
   3   0   4    30609.79    28513.46    629.44 o 
   4   0   4   107890.08   134911.11   2317.60 o 
   5   0   4    14348.45    12732.47    263.77 o 
   6   0   4     1667.70     1561.55     98.54 o 
   7   0   4     1240.13     1264.27     75.44 o 
   8   0   4    10033.13     9940.97    235.33 o 
   9   0   4     2514.50     2861.96    159.90 o 
  10   0   4     3944.26     4136.97    195.20 o 
  11   0   4    17944.52    16275.10    470.82 o 
  12   0   4      635.37      569.71    150.82 o 
  13   0   4      216.99      334.26    245.27 o 
  14   0   4      949.16      232.34    250.57 o 
  15   0   4      181.63      915.12    318.69 o 
  16   0   4        1.47     -539.93    303.60 o 
 -17   1   4        5.89      309.25    228.71 o 
 -16   1   4      867.11     1325.21    242.20 o 
 -15   1   4     1272.34     1791.24    250.41 o 
 -14   1   4      863.36      795.80    195.88 o 
 -13   1   4      109.97      255.45    139.53 o 
 -12   1   4     2577.83     2126.93    122.42 o 
 -11   1   4    11913.95     9348.63    251.76 o 
 -10   1   4     6354.83     5870.14    232.91 o 
  -9   1   4     1597.63     1438.70     85.61 o 
  -8   1   4     2863.73     3137.91    133.41 o 
  -7   1   4     1379.73     1746.33     78.35 o 
  -6   1   4     1619.99     2091.27     80.44 o 
  -5   1   4    21949.82    19989.76    387.80 o 
  -4   1   4    10124.62    12580.75    512.20 o 
  -3   1   4    15062.39    16410.40    382.64 o 
  -2   1   4    10272.49    12490.02    297.54 o 
  -1   1   4      475.79      460.08     30.57 o 
   0   1   4    11669.07    15403.83    499.24 o 
   1   1   4     1048.97     1010.89     39.50 o 
   2   1   4     1765.75     1597.04     42.07 o 
   3   1   4     9781.07    10054.10    146.85 o 
   4   1   4      611.76      747.00     41.74 o 
   5   1   4    11268.85    10484.28    146.12 o 
   6   1   4    10471.99    11365.07    174.53 o 
   7   1   4     5790.61     5140.19    102.21 o 
   8   1   4     3018.49     2979.39     78.98 o 
   9   1   4      154.78      330.39     62.49 o 
  10   1   4     6247.34     5499.46    139.38 o 
  11   1   4     4551.10     4278.39    147.23 o 
  12   1   4      608.44      704.76    129.94 o 
  13   1   4     2344.84     2198.45    189.01 o 
  14   1   4      317.80      377.35    191.10 o 
  15   1   4     1954.81     2880.49    296.41 o 
  16   1   4      543.63      660.26    466.18 o 
 -17   2   4      546.39      670.19    240.60 o 
 -16   2   4       63.53      559.50    217.33 o 
 -15   2   4        1.38      -55.89    175.60 o 
 -14   2   4      488.52      668.28    182.65 o 
 -13   2   4     5763.66     4721.59    250.51 o 
 -12   2   4     2328.27     2011.30    128.56 o 
 -11   2   4     4245.48     4002.19    157.33 o 
 -10   2   4      257.69      185.30     66.71 o 
  -9   2   4     4949.28     3992.53    139.94 o 
  -8   2   4       41.28       18.84     55.40 o 
  -7   2   4      109.74      224.50     51.99 o 
  -6   2   4     5586.04     5954.47    154.82 o 
  -5   2   4    12455.36    11208.23    241.96 o 
  -4   2   4     6487.64    10221.53    218.60 o 
  -3   2   4    59309.89    62160.54   1107.16 o 
  -2   2   4    18527.18    27312.46    501.48 o 
  -1   2   4    59283.48    63244.80   2490.99 o 
   0   2   4    39692.37    43927.61    764.81 o 
   1   2   4      107.92      185.94     34.26 o 
   2   2   4     2417.38     2032.90     68.44 o 
   3   2   4     8973.08     8176.59    140.47 o 
   4   2   4     3146.10     3187.15     70.32 o 
   5   2   4     9598.23     8688.51    141.70 o 
   6   2   4     4951.41     4028.99     89.82 o 
   7   2   4     8532.35     7512.15    137.02 o 
   8   2   4      227.22      158.48     57.95 o 
   9   2   4     1108.46     1312.52     77.33 o 
  10   2   4      400.33      510.54     77.01 o 
  11   2   4      396.78      362.96     92.35 o 
  12   2   4      870.25      707.76    129.08 o 
  13   2   4     2598.36     2240.80    152.37 o 
  14   2   4      861.83     1313.44    225.70 o 
  15   2   4      476.69      698.07    233.66 o 
 -16   3   4       24.65      114.50    209.89 o 
 -15   3   4        1.77       18.10    206.33 o 
 -14   3   4       84.92      384.84    136.79 o 
 -13   3   4       43.00       -8.79    110.44 o 
 -12   3   4     1727.67     1652.92    152.65 o 
 -11   3   4       13.08        5.92     70.40 o 
 -10   3   4      567.68      870.70     92.21 o 
  -9   3   4     2490.45     2286.45    111.37 o 
  -8   3   4        9.47      389.13     76.81 o 
  -7   3   4      957.37      897.84     80.93 o 
  -6   3   4     9674.68     9098.77    215.40 o 
  -5   3   4     4764.72     4098.10    159.98 o 
  -4   3   4     8155.00     9567.58    176.00 o 
  -3   3   4     3630.51     3500.91     83.90 o 
  -2   3   4     2558.44     5949.32    119.30 o 
  -1   3   4    18256.47    19942.89    321.45 o 
   0   3   4     1524.39     4241.22    111.63 o 
   1   3   4     8569.06     8064.54    179.25 o 
   2   3   4      124.64      181.23     42.10 o 
   3   3   4      113.34      232.12     34.86 o 
   4   3   4     9940.26    11939.89    198.06 o 
   5   3   4      124.57      163.63     41.15 o 
   6   3   4      782.47     1148.20     62.52 o 
   7   3   4     6051.66     5818.57    118.34 o 
   8   3   4     1172.69     1377.60     71.57 o 
   9   3   4      188.46       61.29     54.70 o 
  10   3   4     3856.98     3537.83    103.79 o 
  11   3   4     1546.92     1914.95    105.73 o 
  12   3   4      255.44      317.57    103.81 o 
  13   3   4       19.14      250.03    134.33 o 
  14   3   4     1903.57     2101.14    223.93 o 
  15   3   4      166.95       99.65    211.46 o 
 -16   4   4       37.11      182.75    426.49 o 
 -15   4   4        0.20      284.10    158.85 o 
 -14   4   4       33.38      515.85    164.13 o 
 -13   4   4     2256.51     2150.63    167.30 o 
 -12   4   4     1116.82     1511.81    125.34 o 
 -11   4   4     2979.02     2326.58    111.85 o 
 -10   4   4     1694.95     1732.59    112.74 o 
  -9   4   4     7673.14     7221.69    179.61 o 
  -8   4   4     1176.63     1223.05     93.40 o 
  -7   4   4     1030.75     1124.70     95.53 o 
  -6   4   4      739.69     1090.76     77.74 o 
  -5   4   4    19827.21    18553.90    319.50 o 
  -4   4   4     7154.20    10739.44    199.78 o 
  -3   4   4     1747.50     2039.07     66.36 o 
  -2   4   4      656.46      790.52     79.68 o 
  -1   4   4    16077.71    16939.23    331.58 o 
   0   4   4       45.15      427.10     54.01 o 
   1   4   4     2031.55     3191.07    104.61 o 
   2   4   4     1797.25     4477.44    130.80 o 
   3   4   4      144.80      153.41     33.87 o 
   4   4   4     4166.99     5124.17    110.99 o 
   5   4   4     4258.61     3810.76     96.11 o 
   6   4   4     6453.18     5891.48    139.46 o 
   7   4   4    10496.63     9048.05    178.33 o 
   8   4   4     2692.76     2474.74     90.33 o 
   9   4   4      138.85       24.46     59.01 o 
  10   4   4     1280.15     1378.43     99.18 o 
  11   4   4      146.26      148.22     81.67 o 
  12   4   4     1500.57     1568.61    140.94 o 
  13   4   4     1203.78     1032.79    156.60 o 
  14   4   4      793.73      953.46    217.69 o 
  15   4   4      481.91      486.89    331.78 o 
 -15   5   4     4131.24     3923.31    203.75 o 
 -14   5   4     2190.53     2085.65    200.73 o 
 -13   5   4     1294.72     1303.73    175.04 o 
 -12   5   4      853.13     1135.68    124.17 o 
 -11   5   4      133.16      250.25     89.98 o 
 -10   5   4     2301.35     2062.91    106.25 o 
  -9   5   4    15973.69    13951.54    288.91 o 
  -8   5   4     5892.41     6020.47    161.55 o 
  -7   5   4    13896.83    11771.35    243.79 o 
  -6   5   4     5165.61     6008.99    127.26 o 
  -5   5   4     6374.24     6095.51    139.55 o 
  -4   5   4     2749.45     3496.54    112.47 o 
  -3   5   4      329.64      555.48     73.51 o 
  -2   5   4      126.04      179.02     40.31 o 
  -1   5   4     6228.50     6277.51    248.80 o 
   0   5   4    11957.15    13469.07    407.16 o 
   1   5   4    21053.08    20239.11    402.24 o 
   2   5   4    23179.41    23453.00    557.70 o 
   3   5   4    38854.50    38325.99   1708.18 o 
   4   5   4     5214.43     5464.08    139.77 o 
   5   5   4     1804.29     1490.02     77.11 o 
   6   5   4       92.00      163.01     64.91 o 
   7   5   4      160.12      243.56     70.11 o 
   8   5   4     1488.74     1758.15    106.71 o 
   9   5   4    11525.48    10308.06    293.60 o 
  10   5   4     6586.74     5778.78    206.60 o 
  11   5   4     2389.23     1958.20    122.55 o 
  12   5   4     5252.07     4376.68    166.44 o 
  13   5   4     1724.68     1955.64    164.65 o 
  14   5   4      348.14      749.50    146.39 o 
 -15   6   4      950.27      533.05    236.24 o 
 -14   6   4      351.56      294.50    355.81 o 
 -13   6   4      976.01     1015.56    160.19 o 
 -12   6   4      896.46     1304.98    159.14 o 
 -11   6   4      139.39      -14.77    110.52 o 
 -10   6   4       19.20      113.06     89.65 o 
  -9   6   4    12199.12    10637.46    242.83 o 
  -8   6   4      654.96     1000.05    119.91 o 
  -7   6   4     4823.45     4536.61    138.16 o 
  -6   6   4     7238.52     7233.55    175.24 o 
  -5   6   4       13.38      167.18     48.28 o 
  -4   6   4    11161.80     9938.87    162.85 o 
  -3   6   4        3.77       62.44     50.14 o 
  -2   6   4      385.98      562.79     45.94 o 
  -1   6   4     6657.09     5928.69    140.49 o 
   0   6   4      289.30      587.92     64.18 o 
   1   6   4     3328.15     3087.32     96.64 o 
   2   6   4    11455.42    10632.72    212.04 o 
   3   6   4     7145.71     6558.39    168.90 o 
   4   6   4      102.33      111.55     66.95 o 
   5   6   4       89.23      138.26     76.83 o 
   6   6   4     5687.92     5857.17    160.84 o 
   7   6   4     6675.57     5471.10    160.40 o 
   8   6   4       79.70      127.07     80.42 o 
   9   6   4     2412.46     2254.03    139.60 o 
  10   6   4     1125.02     1128.25    153.19 o 
  11   6   4     3765.60     3880.14    184.57 o 
  12   6   4     1987.49     2185.16    154.55 o 
  13   6   4        2.53      408.39    136.45 o 
  14   6   4     1922.64     2491.60    181.66 o 
 -14   7   4     1949.51     2433.58    252.94 o 
 -13   7   4      307.65      269.82    161.67 o 
 -12   7   4     5239.93     4845.55    209.67 o 
 -11   7   4     3162.42     2709.55    164.23 o 
 -10   7   4     8139.14     6626.80    227.67 o 
  -9   7   4        1.59      -57.57    159.00 o 
  -8   7   4     2882.90     2782.32    170.77 o 
  -7   7   4     1419.80     1674.25    144.59 o 
  -6   7   4     1063.75     1683.93    112.23 o 
  -5   7   4     4548.71     4156.45    125.75 o 
  -4   7   4     8223.26     6941.43    180.93 o 
  -3   7   4     1625.95     2111.77     79.74 o 
  -2   7   4    15287.06    15134.65    364.61 o 
  -1   7   4    17503.79    16001.33    298.83 o 
   0   7   4    12053.34     9951.58    208.71 o 
   1   7   4     1950.72     2381.73     92.24 o 
   2   7   4     1013.59     1095.44     79.28 o 
   3   7   4      226.07      294.96    124.10 o 
   4   7   4      962.92      640.16    100.20 o 
   5   7   4     6466.01     5655.31    186.63 o 
   6   7   4     6094.90     4830.33    153.35 o 
   7   7   4     7922.12     6911.95    189.67 o 
   8   7   4     1266.59     2000.29    166.04 o 
   9   7   4      583.29      763.81    140.46 o 
  10   7   4     1548.77     1455.89    169.31 o 
  11   7   4      303.86      297.76    208.60 o 
  12   7   4      348.71      665.10    298.01 o 
  13   7   4     1224.35     1633.08    214.95 o 
 -13   8   4       94.74      225.49    166.21 o 
 -12   8   4       45.37      632.72    155.79 o 
 -11   8   4      125.91       98.69    155.60 o 
 -10   8   4       67.01       42.30    152.84 o 
  -9   8   4      842.84     1364.14    211.38 o 
  -8   8   4     1438.95     1501.77    250.74 o 
  -7   8   4      325.97      402.56    128.66 o 
  -6   8   4     1259.33     2043.67    187.49 o 
  -5   8   4      226.94      357.61    127.61 o 
  -4   8   4     4987.67     4312.79    158.85 o 
  -3   8   4        2.77      367.17    137.21 o 
  -2   8   4     3190.52     2721.05    111.28 o 
  -1   8   4      213.29      807.51     89.96 o 
   0   8   4      219.53      486.05     74.69 o 
   1   8   4      148.14      287.27     67.35 o 
   2   8   4     2593.75     2286.16    122.61 o 
   3   8   4     5156.42     4477.55    167.57 o 
   4   8   4      786.80      948.32    118.87 o 
   5   8   4      105.53      304.63     96.23 o 
   6   8   4      440.87      737.54    116.87 o 
   7   8   4       89.79      149.99    136.41 o 
   8   8   4       87.95      132.24    121.29 o 
   9   8   4      229.60        1.84    127.38 o 
  10   8   4     1365.65     1470.16    177.57 o 
  11   8   4     1318.17     1746.23    199.84 o 
  12   8   4       79.80      310.96    263.14 o 
 -12   9   4      211.47      221.88    189.05 o 
 -11   9   4      272.18      280.52    186.72 o 
 -10   9   4     1535.70     1220.93    212.06 o 
  -9   9   4     2727.32     2600.89    222.95 o 
  -8   9   4      255.96      571.45    406.19 o 
  -7   9   4      545.06      910.09    242.95 o 
  -6   9   4      111.33      268.92    135.92 o 
  -5   9   4      503.80      949.21    160.49 o 
  -4   9   4     2956.85     2633.50    139.20 o 
  -3   9   4     2291.51     1961.36    122.83 o 
  -2   9   4     2379.11     2449.97    109.23 o 
  -1   9   4     1172.76     1541.24    104.78 o 
   0   9   4      144.39      349.08     78.83 o 
   1   9   4     3163.44     2885.39    140.91 o 
   2   9   4       61.48      314.08    126.49 o 
   3   9   4       11.00      417.96    109.56 o 
   4   9   4     2383.82     1811.62    133.96 o 
   5   9   4      401.30      661.06    123.55 o 
   6   9   4     1562.84     1548.51    239.13 o 
   7   9   4      392.36      355.42    155.20 o 
   8   9   4        1.27      -54.79    152.06 o 
   9   9   4     1043.52     1581.30    355.81 o 
  10   9   4      581.65      959.32    177.95 o 
  11   9   4      187.69     -134.18    216.89 o 
 -10  10   4        6.97       -0.45    426.16 o 
  -9  10   4      312.24      585.97    176.89 o 
  -8  10   4     2097.17     2135.19    212.91 o 
  -7  10   4     1178.68     1556.09    208.62 o 
  -6  10   4     3491.65     3052.88    227.87 o 
  -5  10   4     3287.18     2591.15    314.21 o 
  -4  10   4      750.22      865.71    200.61 o 
  -3  10   4       26.70      289.49    137.07 o 
  -2  10   4      763.96      655.42    122.33 o 
  -1  10   4       45.22      134.48     87.58 o 
   0  10   4      828.61      993.84    194.21 o 
   1  10   4     1000.31     1284.12    136.91 o 
   2  10   4     4766.16     3936.72    176.24 o 
   3  10   4      640.97      940.70    168.72 o 
   4  10   4     2324.38     2300.87    167.60 o 
   5  10   4      561.14      732.82    140.06 o 
   6  10   4        5.63       23.09    222.57 o 
   7  10   4      236.63      390.12    182.64 o 
   8  10   4     2876.98     2443.56    209.99 o 
   9  10   4      673.13      594.62    215.13 o 
  -8  11   4     1905.46     1981.85    248.92 o 
  -7  11   4     1091.91     1332.38    223.80 o 
  -6  11   4      779.90      888.80    222.81 o 
  -5  11   4     3719.10     2729.66    306.67 o 
  -4  11   4       24.23      -93.02    189.42 o 
  -3  11   4      212.26      143.68    268.47 o 
  -2  11   4     1136.10     1506.45    158.65 o 
  -1  11   4        0.48     -159.64    125.96 o 
   0  11   4     1047.82     1019.06    149.42 o 
   1  11   4     2817.37     2369.71    167.66 o 
   2  11   4      753.29      772.40    141.85 o 
   3  11   4     2207.15     2309.98    176.10 o 
   4  11   4     1012.60     1109.68    166.61 o 
   5  11   4      185.01      258.54    172.24 o 
   6  11   4      125.43      149.76    173.17 o 
   7  11   4      253.89      343.83    194.69 o 
  -5  12   4     1008.23     1308.99    226.81 o 
  -4  12   4     2007.58     2666.38    270.37 o 
  -3  12   4     3966.02     3377.95    226.14 o 
  -2  12   4     1170.91     1164.87    299.46 o 
  -1  12   4     2329.04     2656.75    315.12 o 
   0  12   4     4001.27     3571.89    243.04 o 
   1  12   4      414.34      394.31    148.93 o 
   2  12   4      217.39      231.90    148.81 o 
   3  12   4        3.28      182.49    160.31 o 
   4  12   4      341.63      279.60    198.19 o 
 -17   1   5     2191.72     2525.77    303.04 o 
 -16   1   5      426.35      383.97    217.73 o 
 -15   1   5     1589.96     1507.37    225.20 o 
 -14   1   5     2716.19     2075.06    183.11 o 
 -13   1   5     2017.04     2058.86    280.32 o 
 -12   1   5      716.94      694.64    111.75 o 
 -11   1   5      188.43      573.69    122.98 o 
 -10   1   5     3460.37     3052.85    164.77 o 
  -9   1   5     7087.63     6767.55    480.12 o 
  -8   1   5    14017.11    13597.97    318.40 o 
  -7   1   5     3327.77     2444.43     91.46 o 
  -6   1   5     3813.73     4126.99    118.53 o 
  -5   1   5    17167.25    22876.71    439.23 o 
  -4   1   5    47692.30    44944.41    865.40 o 
  -3   1   5     8076.91     9059.96    182.71 o 
  -2   1   5       95.92      243.80     27.57 o 
  -1   1   5    30137.53    36776.97    652.91 o 
   0   1   5      416.48      493.63     51.20 o 
   1   1   5    25453.88    32513.12    711.89 o 
   2   1   5    20086.70    17479.27    331.93 o 
   3   1   5    14079.84    17276.39    261.82 o 
   4   1   5    18518.65    17129.40    264.68 o 
   5   1   5     4140.72     5140.50    109.45 o 
   6   1   5     2982.02     2215.48     73.89 o 
   7   1   5      345.46      598.12     50.79 o 
   8   1   5      280.88      432.92     53.36 o 
   9   1   5     2208.64     2096.30     86.36 o 
  10   1   5     9768.35     8613.11    184.51 o 
  11   1   5     1241.05     1428.29    124.71 o 
  12   1   5     3160.56     2760.01    155.72 o 
  13   1   5      389.74      523.50    191.66 o 
  14   1   5     2999.47     2428.62    215.68 o 
  15   1   5       20.77       47.81    214.54 o 
 -17   2   5     1318.43      996.26    290.76 o 
 -16   2   5        0.87      226.85    252.89 o 
 -15   2   5       87.15      286.40    173.19 o 
 -14   2   5      986.30      847.24    180.93 o 
 -13   2   5      663.53      713.69    134.85 o 
 -12   2   5     7667.51     7013.17    223.78 o 
 -11   2   5     6717.86     6319.31    257.28 o 
 -10   2   5     1172.97     1230.61    111.07 o 
  -9   2   5     3183.40     2954.85    117.88 o 
  -8   2   5     2427.67     2566.70    127.33 o 
  -7   2   5     1317.75     1921.32     86.78 o 
  -6   2   5     9597.22     8779.11    206.37 o 
  -5   2   5        4.16       41.96     38.70 o 
  -4   2   5     8131.02     8987.84    199.64 o 
  -3   2   5    20065.71    26490.68    484.26 o 
  -2   2   5    91995.57    93885.94   1366.89 o 
  -1   2   5    64709.00    79699.74   1163.65 o 
   0   2   5     7786.27     7864.86    142.75 o 
   1   2   5     1913.30     2455.79     67.24 o 
   2   2   5        1.04       36.97     28.39 o 
   3   2   5       90.58      216.04     30.58 o 
   4   2   5     6929.21     7449.32    124.95 o 
   5   2   5      896.54     1486.57     55.15 o 
   6   2   5     4721.79     4469.42     96.99 o 
   7   2   5     3469.11     3809.49     93.07 o 
   8   2   5    22571.16    20714.61    302.06 o 
   9   2   5     8349.22     7085.15    159.69 o 
  10   2   5        3.59       50.50     71.42 o 
  11   2   5     3130.87     2769.14    123.03 o 
  12   2   5       16.39      215.30    132.41 o 
  13   2   5       32.51      296.38    137.77 o 
  14   2   5     3371.27     2875.74    220.01 o 
  15   2   5      239.48      403.24    248.09 o 
 -16   3   5     1994.97     2109.06    280.39 o 
 -15   3   5       96.94       54.31    185.03 o 
 -14   3   5      296.45      447.44    142.17 o 
 -13   3   5     6700.01     6190.14    217.33 o 
 -12   3   5    10524.15     9098.63    264.79 o 
 -11   3   5     4961.30     4764.44    148.33 o 
 -10   3   5     2988.72     2593.57    125.63 o 
  -9   3   5     3727.05     3639.23    137.28 o 
  -8   3   5    29635.36    28204.55    596.93 o 
  -7   3   5     1832.15     1945.40     91.22 o 
  -6   3   5     4551.95     4400.96    134.88 o 
  -5   3   5    29210.56    32781.97    620.14 o 
  -4   3   5        5.53      103.77     43.73 o 
  -3   3   5    15864.99    17168.70    289.22 o 
  -2   3   5    94342.80    97201.33   3921.50 o 
  -1   3   5    35453.97    41440.57   1266.46 o 
   0   3   5    25585.96    29282.13    598.79 o 
   1   3   5      868.36      881.76     57.49 o 
   2   3   5      606.18      639.10     61.10 o 
   3   3   5      278.01      686.05     48.06 o 
   4   3   5      665.05      676.89     51.26 o 
   5   3   5    15219.86    15598.14    212.73 o 
   6   3   5    15183.57    15168.02    228.69 o 
   7   3   5    13424.69    11503.96    190.03 o 
   8   3   5      783.68      861.50     84.58 o 
   9   3   5     1409.85     1615.89     77.56 o 
  10   3   5     8067.03     6612.89    146.12 o 
  11   3   5       13.27      -42.38     81.72 o 
  12   3   5      795.04     1003.88    123.83 o 
  13   3   5     2494.12     2281.60    168.78 o 
  14   3   5        4.84      310.76    291.92 o 
  15   3   5     1891.53     3134.49    462.53 o 
 -16   4   5     3488.96     3546.06    260.58 o 
 -15   4   5     1213.75     1514.68    191.59 o 
 -14   4   5     2363.86     2149.53    162.64 o 
 -13   4   5     1177.93     1294.33    156.80 o 
 -12   4   5     4385.10     4100.18    177.11 o 
 -11   4   5       10.52       89.29     82.65 o 
 -10   4   5     2845.58     2672.85    113.84 o 
  -9   4   5     1786.18     1590.54    105.10 o 
  -8   4   5     4524.36     4166.17    146.34 o 
  -7   4   5    10178.97    10171.39    247.09 o 
  -6   4   5    34239.29    32091.44    622.24 o 
  -5   4   5    29295.48    31307.61    509.47 o 
  -4   4   5     7886.53     7492.29    152.99 o 
  -3   4   5    17837.39    20078.84    338.76 o 
  -2   4   5     6257.03     6299.80    129.00 o 
  -1   4   5     4143.75     3636.22    109.57 o 
   0   4   5    10053.51     8596.05    197.47 o 
   1   4   5     5311.60     4995.83    138.48 o 
   2   4   5    26492.23    26593.70    505.79 o 
   3   4   5    57162.39    56484.14   1296.42 o 
   4   4   5    19547.59    19067.99    332.82 o 
   5   4   5      741.07     1048.94     88.39 o 
   6   4   5     1314.39     1416.36     69.35 o 
   7   4   5    16034.25    14862.80    259.06 o 
   8   4   5       38.48       45.14     52.22 o 
   9   4   5     6251.77     6275.94    137.49 o 
  10   4   5     3047.17     2255.50    117.29 o 
  11   4   5     2719.08     2417.87    130.57 o 
  12   4   5     1636.07     1736.41    182.58 o 
  13   4   5     4804.10     4458.08    217.17 o 
  14   4   5     2338.85     2706.98    279.77 o 
 -16   5   5      716.12     1193.59    203.40 o 
 -15   5   5      260.12      495.13    175.51 o 
 -14   5   5      179.35      122.01    144.49 o 
 -13   5   5     1724.50     2135.56    156.09 o 
 -12   5   5        0.90      -37.61     99.85 o 
 -11   5   5     1314.21     1734.06    131.38 o 
 -10   5   5      871.25     1396.11    114.14 o 
  -9   5   5      148.14      280.74     80.02 o 
  -8   5   5     3522.26     3283.10    118.43 o 
  -7   5   5     3627.77     3582.00    137.58 o 
  -6   5   5     8353.34     8028.01    172.11 o 
  -5   5   5     8083.81     7220.96    157.89 o 
  -4   5   5     9655.32     9124.23    183.67 o 
  -3   5   5        4.09      123.45     35.41 o 
  -2   5   5      186.71      141.36     37.08 o 
  -1   5   5     3439.62     3493.61    113.68 o 
   0   5   5     2197.19     1811.43     85.88 o 
   1   5   5     5587.38     4928.79    146.37 o 
   2   5   5     3307.92     3034.64    114.20 o 
   3   5   5      245.82      725.63     83.82 o 
   4   5   5    10532.18     9330.03    232.06 o 
   5   5   5      978.21     1374.63     94.56 o 
   6   5   5       45.29       97.79     62.88 o 
   7   5   5     1188.70     1486.86     97.52 o 
   8   5   5      565.14      497.17     89.15 o 
   9   5   5      224.96      267.86     77.33 o 
  10   5   5     2425.86     2320.20    121.34 o 
  11   5   5       33.02       43.42    104.48 o 
  12   5   5      551.73      823.68    133.38 o 
  13   5   5       15.77      255.56    157.20 o 
  14   5   5     1475.45     1975.56    265.92 o 
 -15   6   5      326.31      442.33    227.85 o 
 -14   6   5      730.76      920.52    225.24 o 
 -13   6   5     3303.81     2872.24    243.34 o 
 -12   6   5       43.70       70.95    123.45 o 
 -11   6   5     1399.29     1276.77    122.39 o 
 -10   6   5     1426.90     1884.68    123.96 o 
  -9   6   5      324.53      641.77     94.36 o 
  -8   6   5     7577.84     6049.47    167.07 o 
  -7   6   5     4304.49     4685.86    169.96 o 
  -6   6   5     3060.51     3275.92    114.58 o 
  -5   6   5     6645.12     6935.97    159.40 o 
  -4   6   5       51.14      472.24     93.17 o 
  -3   6   5     2294.49     2381.87     73.86 o 
  -2   6   5     6378.09     5729.77    130.25 o 
  -1   6   5     4476.94     3817.54    128.79 o 
   0   6   5     6136.30     5592.27    162.54 o 
   1   6   5      242.64      594.57     79.92 o 
   2   6   5     7376.87     6568.34    224.66 o 
   3   6   5       48.15      315.36     75.58 o 
   4   6   5     1269.96     1473.01    141.11 o 
   5   6   5    11630.81     9722.23    252.94 o 
   6   6   5     5048.41     4290.48    167.37 o 
   7   6   5     1510.89     1743.36    111.13 o 
   8   6   5     3853.04     3125.20    130.66 o 
   9   6   5       67.36      106.34    104.02 o 
  10   6   5     6331.70     5219.68    243.03 o 
  11   6   5     1458.38     2134.41    172.03 o 
  12   6   5      784.66      501.18    168.90 o 
  13   6   5       81.67      199.64    139.97 o 
 -14   7   5      132.40      319.20    216.72 o 
 -13   7   5      713.09     1212.17    243.96 o 
 -12   7   5      474.42      845.06    153.51 o 
 -11   7   5      524.54      634.76    318.30 o 
 -10   7   5        5.67        7.17    148.33 o 
  -9   7   5      454.68      644.04    125.20 o 
  -8   7   5     1159.13     1698.88    146.86 o 
  -7   7   5       15.53      184.97     84.28 o 
  -6   7   5       21.02      114.94     66.72 o 
  -5   7   5        8.85      119.51     60.66 o 
  -4   7   5      722.37     1265.20     74.23 o 
  -3   7   5     6746.79     6677.19    144.50 o 
  -2   7   5     3105.35     2561.29    101.11 o 
  -1   7   5      500.74     1456.30     85.71 o 
   0   7   5     1266.69     1485.87     82.82 o 
   1   7   5       83.10       89.18     55.37 o 
   2   7   5     1143.63     1205.21     82.39 o 
   3   7   5     1061.13     1174.08    115.11 o 
   4   7   5      379.83      368.51     87.43 o 
   5   7   5     2702.46     2613.04    132.98 o 
   6   7   5       71.20      165.85     90.39 o 
   7   7   5     1211.67     1475.55    122.70 o 
   8   7   5     1837.29     1679.81    180.75 o 
   9   7   5        1.77       89.12    118.52 o 
  10   7   5     1292.87     1722.10    246.65 o 
  11   7   5       63.75      -52.93    139.27 o 
  12   7   5        2.78      -37.53    126.17 o 
  13   7   5      520.80      330.32    277.54 o 
 -13   8   5      834.49      939.41    459.38 o 
 -12   8   5     2689.40     2629.95    208.93 o 
 -11   8   5     3363.86     3095.70    216.55 o 
 -10   8   5      633.22      749.97    183.12 o 
  -9   8   5     2950.00     2268.83    182.44 o 
  -8   8   5     4066.65     3097.26    197.66 o 
  -7   8   5     2784.60     1988.46    211.88 o 
  -6   8   5      171.28      447.48    169.87 o 
  -5   8   5     1639.70     1865.67    150.78 o 
  -4   8   5      290.41      267.15     86.61 o 
  -3   8   5     3981.88     4141.61    130.84 o 
  -2   8   5     9006.78     7974.60    190.51 o 
  -1   8   5    17413.37    15840.93    307.90 o 
   0   8   5     5196.69     4621.15    138.89 o 
   1   8   5      359.02      579.51     85.48 o 
   2   8   5      565.43      803.08    107.44 o 
   3   8   5      409.88      631.85    103.23 o 
   4   8   5     1133.41     1279.76    131.76 o 
   5   8   5     7069.25     5619.50    197.56 o 
   6   8   5     3052.85     2589.17    167.75 o 
   7   8   5     1602.52     1636.50    153.87 o 
   8   8   5     1718.14     1930.74    193.84 o 
   9   8   5     3170.42     2450.51    158.29 o 
  10   8   5      560.53      890.58    206.51 o 
  11   8   5        0.91      387.99    274.90 o 
  12   8   5      236.85      296.68    148.35 o 
 -12   9   5        8.40      293.88    197.34 o 
 -11   9   5      135.90       77.01    380.17 o 
 -10   9   5      343.18      522.86    173.60 o 
  -9   9   5      855.61     1042.15    198.55 o 
  -8   9   5     2865.50     2787.16    202.73 o 
  -7   9   5     7064.28     5718.21    358.79 o 
  -6   9   5     2130.57     2092.96    193.24 o 
  -5   9   5     6346.17     6159.05    353.74 o 
  -4   9   5     2667.25     2242.47    311.39 o 
  -3   9   5     3480.73     2972.27    142.58 o 
  -2   9   5     3237.78     2920.70    118.11 o 
  -1   9   5      240.52      339.94     82.67 o 
   0   9   5      511.97      602.85     91.70 o 
   1   9   5     2424.74     2009.80    128.19 o 
   2   9   5    11196.01     9640.18    364.09 o 
   3   9   5     8870.97     7037.68    397.74 o 
   4   9   5     3429.14     2719.50    165.81 o 
   5   9   5     1822.63     2037.00    169.22 o 
   6   9   5      503.15      807.86    138.19 o 
   7   9   5      606.62     1302.50    190.04 o 
   8   9   5       26.52      305.14    166.26 o 
   9   9   5      792.74      662.28    194.07 o 
  10   9   5     2728.88     2531.65    241.62 o 
 -10  10   5      649.77     1187.56    230.50 o 
  -9  10   5     1058.60     1451.91    290.68 o 
  -8  10   5       26.96      103.65    159.64 o 
  -7  10   5     2449.94     2360.56    193.84 o 
  -6  10   5     6482.18     6046.28    282.31 o 
  -5  10   5      867.17     1273.75    189.88 o 
  -4  10   5      352.46      629.87    151.84 o 
  -3  10   5     3123.98     2427.89    159.89 o 
  -2  10   5     1429.15     1823.55    229.70 o 
  -1  10   5     3103.35     2519.26    121.02 o 
   0  10   5     2450.80     2188.70    144.86 o 
   1  10   5      164.71      243.13    110.85 o 
   2  10   5     1331.55     1709.06    146.50 o 
   3  10   5     5764.15     5051.46    206.03 o 
   4  10   5      826.10     1309.75    159.80 o 
   5  10   5       26.36       75.95    174.47 o 
   6  10   5     1313.83     1319.59    217.13 o 
   7  10   5     1568.73     1830.16    233.54 o 
   8  10   5        0.38       16.25    182.71 o 
   9  10   5     1271.93     1687.61    314.87 o 
  -8  11   5      595.11     1003.15    599.09 o 
  -7  11   5      791.82      979.67    217.00 o 
  -6  11   5     1497.27     1453.08    237.73 o 
  -5  11   5      350.70     1025.70    266.65 o 
  -4  11   5      225.75      217.24    163.40 o 
  -3  11   5      203.75      617.91    267.56 o 
  -2  11   5     3968.12     3529.30    175.24 o 
  -1  11   5     2455.64     2340.36    235.91 o 
   0  11   5      220.71      603.52    148.85 o 
   1  11   5     1263.16     1996.06    175.44 o 
   2  11   5        3.42      128.62    132.53 o 
   3  11   5        3.49     -132.27    124.45 o 
   4  11   5      295.81      327.00    142.94 o 
   5  11   5       10.42      468.87    189.76 o 
   6  11   5     1259.75      907.77    212.61 o 
   7  11   5     2761.77     2737.15    227.70 o 
  -5  12   5        1.02       16.15    269.63 o 
  -4  12   5      169.47      294.26    286.20 o 
  -3  12   5      119.68       70.93    246.76 o 
  -2  12   5       53.12      303.60    260.68 o 
  -1  12   5       88.81      185.95    176.83 o 
   0  12   5        4.68      -34.89    176.76 o 
   1  12   5       76.30      239.77    148.58 o 
   2  12   5      416.53      657.55    156.82 o 
   3  12   5      144.42      264.01    153.00 o 
   4  12   5      104.49     -139.49    197.10 o 
 -17   0   6      333.98     -170.86    310.23 o 
 -16   0   6     1456.98     1163.38    316.03 o 
 -15   0   6     4914.60     4031.22    345.70 o 
 -14   0   6     6115.40     4800.00    350.84 o 
 -13   0   6        8.80      -26.02    173.51 o 
 -12   0   6     4830.35     4392.82    302.61 o 
 -11   0   6    15987.95    14037.25    607.04 o 
 -10   0   6      250.38      536.61    164.73 o 
  -9   0   6     3085.49     2996.77    216.60 o 
  -8   0   6     6126.13     5474.24    171.18 o 
  -7   0   6     9347.56     9470.33    250.93 o 
  -6   0   6    15822.33    19039.12    448.91 o 
  -5   0   6    64460.80    60554.21   1314.69 o 
  -4   0   6    43132.18    48391.18   1903.41 o 
  -3   0   6     4067.95     3552.50    115.22 o 
  -2   0   6      985.69     2070.45     83.34 o 
  -1   0   6     1369.27     1659.22    103.58 o 
   0   0   6      484.93      809.72     80.87 o 
   1   0   6    33017.86    32905.65   1025.16 o 
   2   0   6    31732.59    37446.30   1165.86 o 
   3   0   6    69495.16    69149.98   1508.41 o 
   4   0   6    11378.84    14251.32    435.52 o 
   5   0   6     5274.24     4148.33    123.01 o 
   6   0   6    17733.08    17284.89    355.23 o 
   7   0   6     5709.64     5529.79    158.85 o 
   8   0   6      327.66      534.41     85.91 o 
   9   0   6     4682.34     4928.64    160.27 o 
  10   0   6        1.60       -5.49    113.88 o 
  11   0   6      573.80      829.70    158.91 o 
  12   0   6     3044.69     2363.14    179.47 o 
  13   0   6     5598.70     5643.54    390.78 o 
  14   0   6      104.09      349.01    271.95 o 
  15   0   6     1161.32     1951.06    391.27 o 
 -17   1   6       76.72       72.81    223.31 o 
 -16   1   6      997.02     1312.90    239.56 o 
 -15   1   6      146.51      315.16    210.14 o 
 -14   1   6      131.34      131.92    148.94 o 
 -13   1   6     2509.17     2203.34    170.79 o 
 -12   1   6      652.24     1243.01    288.28 o 
 -11   1   6     3054.18     2759.35    165.73 o 
 -10   1   6    16339.45    14006.63    755.03 o 
  -9   1   6     4245.23     4029.40    133.60 o 
  -8   1   6      876.85     1468.87     79.68 o 
  -7   1   6     1496.53     1376.90     72.78 o 
  -6   1   6     3496.46     3450.07    108.29 o 
  -5   1   6    14070.89    12903.51    269.90 o 
  -4   1   6     5205.79     5553.27    112.27 o 
  -3   1   6      291.04      766.79     46.90 o 
  -2   1   6    18817.09    21066.94    349.42 o 
  -1   1   6    36209.23    33261.50    752.47 o 
   0   1   6     1583.78     2190.19     89.90 o 
   1   1   6       19.14       26.30     49.72 o 
   2   1   6     3526.20     3160.95     95.63 o 
   3   1   6      501.39      846.92     47.73 o 
   4   1   6     1976.46     1843.10     62.30 o 
   5   1   6    10228.79     9393.02    170.13 o 
   6   1   6     2159.13     3471.19     98.25 o 
   7   1   6     7044.92     6417.35    139.63 o 
   8   1   6     4267.60     3901.92    109.74 o 
   9   1   6     1322.24     1357.91    106.82 o 
  10   1   6      723.25      897.22     91.66 o 
  11   1   6      431.64      353.98     98.24 o 
  12   1   6      352.34      474.58    183.11 o 
  13   1   6     1354.86     2062.26    185.34 o 
  14   1   6      212.17      349.04    243.94 o 
  15   1   6      461.48      788.10    615.25 o 
 -17   2   6     1288.27     1719.56    268.23 o 
 -16   2   6     1999.04     2768.35    446.46 o 
 -15   2   6      379.69      492.33    198.83 o 
 -14   2   6      156.29      295.45    130.67 o 
 -13   2   6     4445.75     3731.99    168.96 o 
 -12   2   6     1102.95     1682.17    187.03 o 
 -11   2   6     1909.26     1947.66    184.24 o 
 -10   2   6     3540.45     3063.48    127.25 o 
  -9   2   6     9843.89     8709.29    225.04 o 
  -8   2   6     6346.92     5067.83    153.42 o 
  -7   2   6      598.10      929.92     81.24 o 
  -6   2   6     2152.45     2895.49    102.30 o 
  -5   2   6      305.14      392.37     52.86 o 
  -4   2   6     1786.65     1307.78     49.24 o 
  -3   2   6    30618.17    30454.60    483.73 o 
  -2   2   6    23905.30    25992.88    807.98 o 
  -1   2   6    22388.60    24593.67    381.71 o 
   0   2   6    20530.18    22107.64    399.24 o 
   1   2   6     4161.07     4563.66    101.84 o 
   2   2   6     4899.53     5185.66    114.27 o 
   3   2   6     1692.48     1381.86     72.46 o 
   4   2   6     2231.76     2761.75     69.84 o 
   5   2   6    10800.31     9956.56    162.37 o 
   6   2   6     9716.66     9418.08    160.89 o 
   7   2   6     4916.55     4097.98    110.31 o 
   8   2   6     5236.83     4776.92    126.29 o 
   9   2   6     2643.01     2232.71     93.95 o 
  10   2   6     4942.23     4195.43    149.96 o 
  11   2   6      367.71      619.09    126.24 o 
  12   2   6      667.99      904.49    162.97 o 
  13   2   6       91.23      100.53    144.08 o 
  14   2   6      255.62      318.15    207.53 o 
  15   2   6      148.18     1016.49    240.07 o 
 -16   3   6      120.75      225.79    216.85 o 
 -15   3   6     2190.01     2475.17    264.83 o 
 -14   3   6     1684.14     1953.94    182.24 o 
 -13   3   6      370.22      569.74    136.28 o 
 -12   3   6     4526.47     3676.33    166.39 o 
 -11   3   6      356.99      316.65    129.83 o 
 -10   3   6      162.42      366.51     92.19 o 
  -9   3   6     6074.86     5630.88    176.07 o 
  -8   3   6      164.41      930.05     89.68 o 
  -7   3   6     1735.52     1636.15     91.15 o 
  -6   3   6     1405.64     1473.24     81.62 o 
  -5   3   6     5661.90     6080.34    204.28 o 
  -4   3   6      102.58      453.93     33.93 o 
  -3   3   6     1646.21     1851.21     73.36 o 
  -2   3   6    33725.34    42045.21    753.33 o 
  -1   3   6     1111.01     1683.42     80.58 o 
   0   3   6    32386.94    42638.04    709.18 o 
   1   3   6    18596.22    19739.00    382.22 o 
   2   3   6    27155.21    28146.70    400.23 o 
   3   3   6      276.96      288.18     48.01 o 
   4   3   6     3420.56     3311.15    110.60 o 
   5   3   6      142.38      325.89     46.03 o 
   6   3   6     9445.19    11395.26    187.32 o 
   7   3   6     3385.05     2715.58     84.33 o 
   8   3   6      394.65      282.17     59.49 o 
   9   3   6     1995.15     1697.25     82.93 o 
  10   3   6        4.24      214.04     74.31 o 
  11   3   6      833.33      618.51    112.88 o 
  12   3   6        7.86      231.79    111.72 o 
  13   3   6      130.37      283.34    150.42 o 
  14   3   6     1741.70     2010.68    257.58 o 
  15   3   6      107.11      156.11    311.73 o 
 -16   4   6       41.51      152.09    207.06 o 
 -15   4   6     1110.09     1383.93    235.85 o 
 -14   4   6        6.14      316.12    140.63 o 
 -13   4   6      773.70     1026.49    287.18 o 
 -12   4   6     2515.82     2397.17    142.72 o 
 -11   4   6      651.48      568.86    115.18 o 
 -10   4   6     6275.96     5339.25    179.91 o 
  -9   4   6     9232.97     8347.35    229.76 o 
  -8   4   6     3341.26     3156.32    127.34 o 
  -7   4   6      957.88     1267.36    101.11 o 
  -6   4   6      113.06      471.15     74.32 o 
  -5   4   6       63.42      357.08     46.90 o 
  -4   4   6     9342.96    12401.27    228.21 o 
  -3   4   6     4496.20     4621.22    109.99 o 
  -2   4   6     8632.93    10464.83    223.16 o 
  -1   4   6      687.34      879.67     47.24 o 
   0   4   6    16167.56    16809.61    415.89 o 
   1   4   6     1162.06     2151.00     91.71 o 
   2   4   6     2968.29     3028.28    110.19 o 
   3   4   6     1843.53     2737.90    108.97 o 
   4   4   6      622.26     1204.89     65.92 o 
   5   4   6     3949.34     3494.17     96.17 o 
   6   4   6     9558.62     9002.57    160.79 o 
   7   4   6     1349.33     1407.41     75.95 o 
   8   4   6      161.52      181.96     58.72 o 
   9   4   6     1959.71     1867.87    101.05 o 
  10   4   6      212.87      138.08     90.92 o 
  11   4   6       38.34       76.77     99.41 o 
  12   4   6       66.77      348.31    143.96 o 
  13   4   6       76.22      250.11    184.32 o 
  14   4   6      979.63     1075.38    229.87 o 
 -16   5   6     3379.81     2876.79    196.85 o 
 -15   5   6     1558.25     1784.01    204.65 o 
 -14   5   6     1113.62     1269.22    276.31 o 
 -13   5   6     4167.01     3191.32    217.26 o 
 -12   5   6     2976.58     2580.89    129.63 o 
 -11   5   6      791.89      637.55    104.79 o 
 -10   5   6      128.41      132.63     78.64 o 
  -9   5   6       90.94       58.28     99.36 o 
  -8   5   6     3832.36     3739.50    144.41 o 
  -7   5   6    20775.86    19488.35    419.15 o 
  -6   5   6    31116.78    31534.56    620.20 o 
  -5   5   6    16419.21    15606.08    343.94 o 
  -4   5   6    35500.41    37231.64    602.42 o 
  -3   5   6      265.68      604.93     55.52 o 
  -2   5   6     1247.29     1400.71     61.06 o 
  -1   5   6      845.92     1030.22     69.94 o 
   0   5   6     5140.93     4903.76    143.18 o 
   1   5   6     2860.85     2351.68     98.39 o 
   2   5   6    10431.35    10487.66    279.34 o 
   3   5   6    13992.96    15333.46    976.09 o 
   4   5   6    11504.24    10553.77    516.35 o 
   5   5   6    12815.32    10749.23    343.66 o 
   6   5   6     6286.54     5678.13    158.04 o 
   7   5   6      183.24      296.35     93.48 o 
   8   5   6        1.09      -64.50     67.53 o 
   9   5   6     2009.99     1925.20    106.06 o 
  10   5   6     2693.69     2111.58    119.60 o 
  11   5   6      993.57     1037.00    129.10 o 
  12   5   6     4941.54     4038.50    166.66 o 
  13   5   6     1568.54     1854.46    173.37 o 
  14   5   6     1006.85     1496.53    250.96 o 
 -15   6   6     2701.18     2820.39    258.11 o 
 -14   6   6     1696.14     2173.31    299.05 o 
 -13   6   6        8.18      -40.12    176.02 o 
 -12   6   6     1793.41     2302.13    143.35 o 
 -11   6   6       15.76       60.42    104.91 o 
 -10   6   6     1488.69     1858.53    133.15 o 
  -9   6   6    10729.34    10112.18    236.45 o 
  -8   6   6       57.28      135.13     70.56 o 
  -7   6   6      176.10      397.13     83.82 o 
  -6   6   6     3902.24     3432.57    159.98 o 
  -5   6   6     8457.49     8234.36    180.28 o 
  -4   6   6     3670.25     3263.25    101.81 o 
  -3   6   6       42.74      238.33     44.57 o 
  -2   6   6     1917.75     1944.49     93.64 o 
  -1   6   6      255.35      198.73     59.77 o 
   0   6   6     1082.81     1289.85     99.92 o 
   1   6   6     6798.28     6241.83    180.60 o 
   2   6   6     1343.71     1333.46     91.15 o 
   3   6   6     8355.74     7852.21    213.95 o 
   4   6   6      377.48      664.06    110.93 o 
   5   6   6     2498.21     2665.08    163.37 o 
   6   6   6    19746.52    18225.82    407.57 o 
   7   6   6        0.86      -27.70    139.69 o 
   8   6   6       23.85      105.10     86.84 o 
   9   6   6     2899.11     2191.97    122.88 o 
  10   6   6      902.36     1072.14    132.51 o 
  11   6   6     1296.45     1928.39    191.94 o 
  12   6   6      833.99      837.58    145.05 o 
  13   6   6      703.85     1318.64    194.92 o 
 -14   7   6     1180.75     1392.68    249.66 o 
 -13   7   6      682.56     1362.14    287.70 o 
 -12   7   6     1511.92     1927.35    188.54 o 
 -11   7   6     2613.88     2937.53    163.23 o 
 -10   7   6     4109.81     3834.62    174.71 o 
  -9   7   6     5254.41     4324.67    178.82 o 
  -8   7   6      232.23      266.35    100.04 o 
  -7   7   6        4.74      102.25     73.60 o 
  -6   7   6      563.61      718.28    168.05 o 
  -5   7   6       36.64       69.96     72.78 o 
  -4   7   6     2838.29     2919.91    108.62 o 
  -3   7   6     5610.31     4851.89    135.29 o 
  -2   7   6    18912.54    18228.43    837.99 o 
  -1   7   6    26079.97    24497.26    496.76 o 
   0   7   6     1549.69     1722.29    101.15 o 
   1   7   6     5460.98     5399.68    143.30 o 
   2   7   6     5261.75     4240.52    155.36 o 
   3   7   6     4621.39     4205.61    157.40 o 
   4   7   6     4185.96     3631.65    151.02 o 
   5   7   6     8667.44     7757.43    230.35 o 
   6   7   6       96.90       62.93     86.98 o 
   7   7   6     6804.29     6267.06    211.80 o 
   8   7   6      758.26      744.10    130.86 o 
   9   7   6     5208.96     4298.26    191.69 o 
  10   7   6      430.15      462.04    126.10 o 
  11   7   6     2727.64     2651.05    144.91 o 
  12   7   6        1.30      341.80    202.12 o 
 -13   8   6      191.01      299.88    203.74 o 
 -12   8   6      174.17      429.59    178.91 o 
 -11   8   6        9.78       60.46    162.85 o 
 -10   8   6       45.29       40.71    148.55 o 
  -9   8   6     1445.83     1952.83    214.86 o 
  -8   8   6       70.40      147.05    188.18 o 
  -7   8   6      993.72     1037.31    164.29 o 
  -6   8   6     4257.18     4001.55    456.57 o 
  -5   8   6     1891.34     1721.64    182.05 o 
  -4   8   6     2131.21     2007.34    116.74 o 
  -3   8   6        0.65      -38.09     62.69 o 
  -2   8   6        7.17      632.11     71.35 o 
  -1   8   6     1273.97     1253.92    100.99 o 
   0   8   6      262.95      542.10     87.36 o 
   1   8   6     1973.04     1805.66    113.04 o 
   2   8   6      669.98      993.84    116.83 o 
   3   8   6      389.44      645.30    104.14 o 
   4   8   6      250.54      208.32    121.60 o 
   5   8   6      703.35      748.62    120.06 o 
   6   8   6     4709.14     4482.39    183.60 o 
   7   8   6       61.81      131.96    120.63 o 
   8   8   6      257.44      117.18    146.51 o 
   9   8   6      409.81      575.40    181.23 o 
  10   8   6      165.28      481.15    154.83 o 
  11   8   6      235.07      391.02    158.06 o 
 -12   9   6      629.56     1104.98    225.84 o 
 -11   9   6       79.40      221.91    194.40 o 
 -10   9   6      456.59      619.94    183.98 o 
  -9   9   6      910.96     1431.38    207.31 o 
  -8   9   6      546.45      663.98    173.57 o 
  -7   9   6     1368.44     1555.96    205.76 o 
  -6   9   6      154.30      658.41    158.26 o 
  -5   9   6      318.75      611.78    227.21 o 
  -4   9   6     3843.77     3510.81    256.79 o 
  -3   9   6      609.64      852.85    114.76 o 
  -2   9   6     1649.12     1889.05    108.14 o 
  -1   9   6      795.41     1152.58    104.88 o 
   0   9   6      833.09     1050.00    128.71 o 
   1   9   6     5332.60     4117.85    334.36 o 
   2   9   6      470.89     1086.01    258.98 o 
   3   9   6      128.77      149.66    101.34 o 
   4   9   6      366.77      508.49    118.42 o 
   5   9   6      313.64      410.58    116.09 o 
   6   9   6     1033.76     1458.55    158.21 o 
   7   9   6     1361.37     1260.25    197.72 o 
   8   9   6      782.71      670.89    202.68 o 
   9   9   6      816.48      570.52    273.61 o 
  10   9   6       11.21      368.72    201.93 o 
 -10  10   6        3.76      257.68    207.15 o 
  -9  10   6      144.53       24.17    172.20 o 
  -8  10   6     1751.33     1731.41    244.52 o 
  -7  10   6     1950.75     2445.27    245.35 o 
  -6  10   6     3139.83     2739.53    202.43 o 
  -5  10   6     3046.47     2839.61    198.87 o 
  -4  10   6     1240.87     1208.48    187.87 o 
  -3  10   6      405.85      573.25    155.85 o 
  -2  10   6       81.94      125.62    107.19 o 
  -1  10   6       14.80       27.87    120.42 o 
   0  10   6      211.51      341.13    113.33 o 
   1  10   6      335.07      372.14    137.16 o 
   2  10   6     3165.13     2615.04    215.48 o 
   3  10   6     2547.82     2236.99    159.64 o 
   4  10   6     2750.91     2453.06    156.36 o 
   5  10   6     1306.94     1710.77    170.14 o 
   6  10   6      890.34      694.02    193.82 o 
   7  10   6      275.37      400.38    185.68 o 
   8  10   6       33.39     -182.57    185.97 o 
  -8  11   6     3152.22     2854.31    247.97 o 
  -7  11   6      226.53      290.10    191.65 o 
  -6  11   6     1232.40     1408.59    283.22 o 
  -5  11   6      997.15     1105.85    453.50 o 
  -4  11   6      751.88      947.15    193.08 o 
  -3  11   6     1425.54     1414.77    336.50 o 
  -2  11   6     1197.83      986.89    290.84 o 
  -1  11   6      894.46     1031.38    194.51 o 
   0  11   6     1400.71     1562.67    215.60 o 
   1  11   6      160.38      138.26    127.12 o 
   2  11   6     6235.03     4379.11    200.65 o 
   3  11   6      546.35      566.75    142.07 o 
   4  11   6     1171.83     1430.38    181.88 o 
   5  11   6     1219.22     1199.18    363.27 o 
   6  11   6      454.00      393.05    204.65 o 
  -5  12   6      526.47      711.21    204.78 o 
  -4  12   6      320.86      584.51    200.47 o 
  -3  12   6     2352.46     2437.62    377.35 o 
  -2  12   6     2260.22     2475.90    388.12 o 
  -1  12   6      826.81     1168.93    293.50 o 
   0  12   6     5669.13     4904.21    301.20 o 
   1  12   6      444.30      856.92    160.48 o 
   2  12   6      410.88      552.70    159.06 o 
   3  12   6       14.42      167.73    198.86 o 
 -17   1   7      939.77     1303.14    243.33 o 
 -16   1   7     1247.68     1703.28    370.14 o 
 -15   1   7     1725.51     2117.91    237.03 o 
 -14   1   7     2586.33     2262.73    299.96 o 
 -13   1   7     1902.80     2220.87    217.37 o 
 -12   1   7     5086.68     3986.75    217.18 o 
 -11   1   7     1010.10     1556.02    170.07 o 
 -10   1   7      132.32      -80.47    158.18 o 
  -9   1   7     2223.99     1756.18    124.76 o 
  -8   1   7        3.92       29.56     51.13 o 
  -7   1   7     2492.93     2264.95     91.55 o 
  -6   1   7    24604.21    22757.10    447.02 o 
  -5   1   7    10977.34    11689.09    297.81 o 
  -4   1   7     8643.46     9333.77    172.44 o 
  -3   1   7     4224.67     3635.67    158.54 o 
  -2   1   7     9491.91    10684.12    219.31 o 
  -1   1   7      299.97      327.19     79.88 o 
   0   1   7     3057.81     2310.68     97.52 o 
   1   1   7     3964.01     4152.33    295.73 o 
   2   1   7    16578.67    16225.21    399.36 o 
   3   1   7     1387.90     2164.35     86.70 o 
   4   1   7    20706.30    18735.71    293.67 o 
   5   1   7      269.20      464.76     53.41 o 
   6   1   7     6465.15     5492.35    125.83 o 
   7   1   7      689.52      859.65     72.49 o 
   8   1   7      212.58      128.38     60.39 o 
   9   1   7     2409.43     2297.34     95.67 o 
  10   1   7     4776.22     4148.67    127.47 o 
  11   1   7     1781.73     1804.06    132.56 o 
  12   1   7     3399.03     2836.59    141.15 o 
  13   1   7       71.29      -84.22    287.99 o 
  14   1   7     2882.83     3202.17    272.60 o 
  15   1   7        4.35      506.35    261.68 o 
 -17   2   7     1517.40     2203.70    292.07 o 
 -16   2   7      197.92      216.02    244.19 o 
 -15   2   7       29.17      -61.51    211.38 o 
 -14   2   7      187.61      190.80    127.38 o 
 -13   2   7       66.47      -79.60    134.51 o 
 -12   2   7     8929.93     7914.83    304.32 o 
 -11   2   7     2629.09     2358.83    158.31 o 
 -10   2   7     4935.23     4287.07    200.31 o 
  -9   2   7    15875.67    15241.37    550.13 o 
  -8   2   7    15542.36    14977.28    328.46 o 
  -7   2   7     4804.93     5803.15    187.26 o 
  -6   2   7      455.23      546.34     64.90 o 
  -5   2   7        2.47       57.14     42.37 o 
  -4   2   7      649.81      889.11     45.65 o 
  -3   2   7     2162.54     2294.26     68.14 o 
  -2   2   7    51627.19    51323.96   1148.64 o 
  -1   2   7    13671.57    18072.41    348.28 o 
   0   2   7    15144.85    17254.38    634.22 o 
   1   2   7    15830.58    22288.04    687.17 o 
   2   2   7    17502.82    15458.88    265.95 o 
   3   2   7     3359.42     3047.04     94.84 o 
   4   2   7     1427.11     1216.68     57.87 o 
   5   2   7      954.99     1146.62     64.44 o 
   6   2   7     4078.56     4132.43    107.84 o 
   7   2   7     1201.90     1657.55     78.13 o 
   8   2   7     8179.78     7650.23    168.46 o 
   9   2   7      899.79     1156.65     95.45 o 
  10   2   7     7446.40     7069.71    172.53 o 
  11   2   7     1323.83     1414.64    133.99 o 
  12   2   7      118.58      -17.46    123.37 o 
  13   2   7      670.30      726.28    166.22 o 
  14   2   7       26.37      112.39    518.63 o 
  15   2   7      155.99      437.79    269.96 o 
 -16   3   7     2974.21     3055.93    359.54 o 
 -15   3   7      833.57      915.04    174.81 o 
 -14   3   7       36.70      195.08    133.81 o 
 -13   3   7     1561.88     1891.90    173.07 o 
 -12   3   7       43.22      265.44    137.77 o 
 -11   3   7    14253.59    13688.28    424.67 o 
 -10   3   7    15685.96    13801.25    329.06 o 
  -9   3   7    13477.48    12714.87    301.48 o 
  -8   3   7     1499.52     1297.94    134.96 o 
  -7   3   7    12095.27    12351.90    285.24 o 
  -6   3   7    12903.67    13570.50    455.91 o 
  -5   3   7     6262.28     6380.16    151.52 o 
  -4   3   7     1436.29     1436.73     57.33 o 
  -3   3   7    18428.45    18501.12    302.33 o 
  -2   3   7     3698.86     4078.74    109.12 o 
  -1   3   7   121312.41   135392.50   1963.37 o 
   0   3   7    25382.10    25941.14    410.55 o 
   1   3   7    13976.80    13642.32    241.37 o 
   2   3   7     4381.89     4907.59    146.30 o 
   3   3   7    11992.68    12415.08    303.14 o 
   4   3   7       71.41      165.14     42.10 o 
   5   3   7    15710.91    15624.11    236.08 o 
   6   3   7      979.11     1174.78     71.13 o 
   7   3   7    12167.55    11199.87    192.57 o 
   8   3   7     1978.24     1890.88     80.00 o 
   9   3   7    22136.89    20066.55    472.03 o 
  10   3   7     3530.39     2681.16    127.52 o 
  11   3   7      864.17     1086.75    162.70 o 
  12   3   7      285.13      206.01    133.40 o 
  13   3   7      105.19       19.44    176.07 o 
  14   3   7      338.99      561.42    217.80 o 
 -16   4   7     1365.63     1671.38    292.00 o 
 -15   4   7      143.50       49.83    245.67 o 
 -14   4   7     3248.57     2973.82    175.18 o 
 -13   4   7     7397.54     6143.99    224.17 o 
 -12   4   7     2577.33     2630.84    148.59 o 
 -11   4   7      964.46     1006.96    121.40 o 
 -10   4   7       18.60       62.37     79.96 o 
  -9   4   7        5.44      209.93     79.71 o 
  -8   4   7       95.37      122.17     67.89 o 
  -7   4   7    12470.90    12239.91    289.04 o 
  -6   4   7    22348.21    22748.53    464.62 o 
  -5   4   7    14855.41    12613.39    218.96 o 
  -4   4   7    11425.36    12336.81    196.63 o 
  -3   4   7     3148.34     3297.50     90.95 o 
  -2   4   7     5527.12     5467.91    139.63 o 
  -1   4   7     3045.87     3622.25    114.66 o 
   0   4   7      773.17     1039.41     97.62 o 
   1   4   7    14386.40    13883.02    363.36 o 
   2   4   7     3844.85     4539.87    160.67 o 
   3   4   7    20483.22    19446.04    784.41 o 
   4   4   7     4864.72     4392.72    123.22 o 
   5   4   7    20725.46    19749.83    287.31 o 
   6   4   7     2127.01     2142.32     77.09 o 
   7   4   7     4228.12     3650.83    113.23 o 
   8   4   7      147.92      196.25     71.61 o 
   9   4   7      117.79      109.99     81.37 o 
  10   4   7      100.79      332.55     88.42 o 
  11   4   7     2245.73     2347.54    150.21 o 
  12   4   7      483.99      338.95    138.92 o 
  13   4   7     4951.33     4321.42    263.24 o 
  14   4   7       27.21      209.19    212.98 o 
 -15   5   7      635.26     1153.73    204.87 o 
 -14   5   7      177.38      368.53    153.41 o 
 -13   5   7     1455.33     2153.52    179.79 o 
 -12   5   7     1678.52     2016.38    163.78 o 
 -11   5   7      294.52      360.55     95.05 o 
 -10   5   7     1702.13     1920.28    129.93 o 
  -9   5   7      249.82      274.30     82.59 o 
  -8   5   7      619.15      985.87    105.20 o 
  -7   5   7       68.64      377.19    115.00 o 
  -6   5   7     7635.13     8395.69    221.05 o 
  -5   5   7     1792.58     1883.35     78.80 o 
  -4   5   7     2019.01     2236.44     84.30 o 
  -3   5   7     1433.08     1337.65     65.82 o 
  -2   5   7     2600.17     2450.83     79.06 o 
  -1   5   7     1613.92     1777.73     86.06 o 
   0   5   7     1814.18     1520.58     81.91 o 
   1   5   7     8122.21     7387.75    244.92 o 
   2   5   7     3500.15     3255.70    172.39 o 
   3   5   7     4570.22     5165.76    244.13 o 
   4   5   7     2672.74     2626.14    117.99 o 
   5   5   7     5244.10     5191.97    172.48 o 
   6   5   7     4559.94     3949.37    108.34 o 
   7   5   7     1085.91     1618.27     95.83 o 
   8   5   7       37.15      -27.86     67.91 o 
   9   5   7     5238.72     5005.09    169.23 o 
  10   5   7        5.91       90.00     99.48 o 
  11   5   7       92.74      308.50    112.12 o 
  12   5   7      406.08      840.86    143.53 o 
  13   5   7       22.08     -126.39    154.12 o 
 -15   6   7      862.35      776.55    227.57 o 
 -14   6   7      198.15      214.26    207.62 o 
 -13   6   7     1254.52     1343.93    224.97 o 
 -12   6   7      711.04      694.07    118.27 o 
 -11   6   7     3053.28     2512.15    127.91 o 
 -10   6   7      395.10      902.36    109.21 o 
  -9   6   7       46.43       61.71    104.28 o 
  -8   6   7     1980.92     1889.73    223.90 o 
  -7   6   7      219.73      333.87     83.92 o 
  -6   6   7     2544.61     2094.62    138.68 o 
  -5   6   7     4560.37     5524.33    140.06 o 
  -4   6   7       23.25      329.92     59.44 o 
  -3   6   7    15067.72    13512.46    342.40 o 
  -2   6   7     1858.96     1761.16    107.58 o 
  -1   6   7      330.04      419.97     71.68 o 
   0   6   7     4450.92     3576.18    130.24 o 
   1   6   7     1777.46     2433.21    113.25 o 
   2   6   7     1351.51     1364.29    110.01 o 
   3   6   7     4076.66     3607.83    140.78 o 
   4   6   7     3411.33     2879.98    131.38 o 
   5   6   7     3461.09     3492.52    241.96 o 
   6   6   7      498.41      804.13    113.07 o 
   7   6   7     1464.82     1702.29    203.90 o 
   8   6   7     1695.82     1977.00    122.43 o 
   9   6   7        2.42      237.43    100.80 o 
  10   6   7     3117.79     2501.56    138.85 o 
  11   6   7      489.95      558.95    131.37 o 
  12   6   7      887.63      970.84    146.21 o 
  13   6   7      391.68      693.93    168.56 o 
 -14   7   7      231.62     -118.49    209.92 o 
 -13   7   7      570.42      788.36    167.72 o 
 -12   7   7       28.12       18.89    190.07 o 
 -11   7   7     1423.04     1932.00    237.77 o 
 -10   7   7        8.19       83.68    123.67 o 
  -9   7   7      358.32      602.44    103.19 o 
  -8   7   7        8.62      -53.73     94.79 o 
  -7   7   7      446.57      602.11    107.14 o 
  -6   7   7      188.11      414.37    167.63 o 
  -5   7   7      540.66      909.95    127.59 o 
  -4   7   7     1454.98     1380.81     95.83 o 
  -3   7   7      270.56      756.17     78.05 o 
  -2   7   7     1262.95     1629.55    122.30 o 
  -1   7   7     5575.86     5914.14    182.89 o 
   0   7   7     1105.28     1451.19    116.91 o 
   1   7   7        2.23      164.55    125.27 o 
   2   7   7      455.72      590.44     94.12 o 
   3   7   7       12.57       80.25     75.42 o 
   4   7   7       93.84       41.78     78.34 o 
   5   7   7     1500.49     1711.88    144.85 o 
   6   7   7       59.03       70.50     94.17 o 
   7   7   7      378.66      463.86    119.20 o 
   8   7   7      137.89      294.86    113.57 o 
   9   7   7       58.32      296.00    155.91 o 
  10   7   7      610.02      487.79    126.02 o 
  11   7   7        1.74       33.48    128.85 o 
  12   7   7      341.51      653.66    155.55 o 
 -13   8   7       56.74      352.23    207.34 o 
 -12   8   7     1343.90     1747.58    230.71 o 
 -11   8   7     1926.93     2496.19    385.22 o 
 -10   8   7     6355.91     5335.03    362.35 o 
  -9   8   7      988.14      972.02    186.36 o 
  -8   8   7     7064.36     6149.52    419.11 o 
  -7   8   7     1207.89     1572.85    191.23 o 
  -6   8   7      307.29       96.50    127.73 o 
  -5   8   7      101.50      335.60    123.85 o 
  -4   8   7        2.54      -98.03     98.23 o 
  -3   8   7     1820.79     1897.12    102.64 o 
  -2   8   7     8557.41     7737.41    190.22 o 
  -1   8   7     2587.17     2446.68    107.29 o 
   0   8   7     7471.14     6474.01    171.41 o 
   1   8   7     2659.32     2521.70    131.00 o 
   2   8   7     7075.15     6321.04    204.06 o 
   3   8   7      427.75      500.03    105.69 o 
   4   8   7      699.36      571.23    117.37 o 
   5   8   7     3664.10     2892.14    149.41 o 
   6   8   7     4336.27     3747.03    172.49 o 
   7   8   7      776.40      693.11    133.73 o 
   8   8   7     3709.75     3152.54    211.32 o 
   9   8   7     1159.59     1089.02    198.97 o 
  10   8   7     2605.38     2509.09    188.75 o 
  11   8   7      377.36      345.36    158.58 o 
 -12   9   7     1636.77     1328.83    237.82 o 
 -11   9   7      177.21       47.48    177.78 o 
 -10   9   7      167.80      279.08    266.40 o 
  -9   9   7      671.91      708.75    189.98 o 
  -8   9   7      559.71      818.77    181.50 o 
  -7   9   7      505.14      670.40    173.07 o 
  -6   9   7     9592.23     8408.22    345.20 o 
  -5   9   7     3972.86     3144.62    196.80 o 
  -4   9   7     3502.10     2800.15    186.68 o 
  -3   9   7      702.21     1017.83    124.40 o 
  -2   9   7      303.53      375.74     84.80 o 
  -1   9   7     2668.92     2325.55    137.96 o 
   0   9   7      931.87     1217.05    141.75 o 
   1   9   7     2636.25     2301.74    136.58 o 
   2   9   7     5415.10     4562.69    183.87 o 
   3   9   7      228.98      233.02    110.53 o 
   4   9   7     3606.03     2943.74    160.04 o 
   5   9   7     6824.14     5321.94    207.75 o 
   6   9   7     4864.53     4388.27    195.86 o 
   7   9   7        1.15      -70.67    165.73 o 
   8   9   7       32.23      271.77    176.29 o 
   9   9   7     1552.34     1752.86    256.11 o 
  10   9   7     1433.89     1251.03    505.21 o 
 -10  10   7      456.19      501.99    266.65 o 
  -9  10   7       24.48      139.02    276.92 o 
  -8  10   7       18.06        8.22    160.75 o 
  -7  10   7     1326.70     2430.73    251.15 o 
  -6  10   7     2451.44     2851.32    222.36 o 
  -5  10   7     4472.04     4195.15    235.64 o 
  -4  10   7        5.69      258.50    149.09 o 
  -3  10   7      843.64     1259.52    181.06 o 
  -2  10   7     1526.20     1783.40    120.48 o 
  -1  10   7        2.96       45.40    138.24 o 
   0  10   7        0.64     -101.96    104.02 o 
   1  10   7     1734.03     2394.03    180.65 o 
   2  10   7       38.83      274.07    117.02 o 
   3  10   7     3250.80     3512.63    176.04 o 
   4  10   7      191.00      233.50    130.79 o 
   5  10   7     1428.27     1936.28    164.15 o 
   6  10   7      553.66      601.08    189.74 o 
   7  10   7     1317.13     1703.74    689.82 o 
   8  10   7        1.12       -0.86    191.84 o 
  -8  11   7       45.09     -139.84    359.12 o 
  -7  11   7      939.51     1150.13    270.13 o 
  -6  11   7       18.94      418.46    184.05 o 
  -5  11   7       18.52      -48.70    166.68 o 
  -4  11   7     2272.14     2519.96    218.40 o 
  -3  11   7      987.67     1222.50    197.57 o 
  -2  11   7      929.49      940.48    260.68 o 
  -1  11   7     3641.82     3600.19    181.43 o 
   0  11   7      233.31      560.26    140.91 o 
   1  11   7     1455.41     1465.54    165.10 o 
   2  11   7       60.26      211.92    136.28 o 
   3  11   7     3688.50     3036.58    177.76 o 
   4  11   7      112.25      306.56    144.72 o 
   5  11   7      567.82     1481.23    180.39 o 
   6  11   7        1.88      130.47    362.93 o 
  -4  12   7       10.79      297.82    546.64 o 
  -3  12   7       97.87       98.61    245.10 o 
  -2  12   7        9.00      541.91    276.26 o 
  -1  12   7      273.36      307.42    253.72 o 
   0  12   7      267.15      586.11    261.26 o 
   1  12   7      465.76      772.82    169.75 o 
   2  12   7      482.77     1076.47    270.24 o 
 -17   0   8      896.16      472.97    320.84 o 
 -16   0   8      316.25      337.91    296.15 o 
 -15   0   8     6186.03     5324.52    398.56 o 
 -14   0   8     4066.25     3434.78    299.46 o 
 -13   0   8    11281.21     8880.94    483.75 o 
 -12   0   8      210.35      546.89    193.73 o 
 -11   0   8     3669.14     2864.86    242.45 o 
 -10   0   8     1740.30     1716.06    185.94 o 
  -9   0   8       44.01      -41.76    113.52 o 
  -8   0   8       31.20      199.47     56.87 o 
  -7   0   8     8911.76     9918.30    524.02 o 
  -6   0   8     4412.76     4779.87    155.15 o 
  -5   0   8    64002.04    65166.27   1422.23 o 
  -4   0   8    26785.42    34546.31   1240.36 o 
  -3   0   8    20587.35    23998.31    558.82 o 
  -2   0   8     5250.93     4245.97    609.12 o 
  -1   0   8    19505.93    18860.78    623.78 o 
   0   0   8      150.53      328.30     85.02 o 
   1   0   8    19583.03    16579.61    573.40 o 
   2   0   8    10977.90    14815.15    530.98 o 
   3   0   8    24436.73    23717.30    800.28 o 
   4   0   8    11076.03    12479.28    481.26 o 
   5   0   8    33335.33    30019.08    775.25 o 
   6   0   8     2618.79     2418.16    137.98 o 
   7   0   8     5415.32     4662.48    196.15 o 
   8   0   8     1181.31     1228.17    147.28 o 
   9   0   8      220.12      281.86    115.23 o 
  10   0   8       16.85      -58.52    127.83 o 
  11   0   8     1221.20     1585.68    200.77 o 
  12   0   8      464.87      575.78    175.48 o 
  13   0   8     8752.72     8181.92    487.06 o 
  14   0   8      206.49      675.32    322.99 o 
 -17   1   8     1019.46     1192.24    252.01 o 
 -16   1   8     2094.74     2622.90    289.84 o 
 -15   1   8       88.35     -127.09    165.87 o 
 -14   1   8     1626.71     1797.27    220.56 o 
 -13   1   8     3704.43     3021.42    193.59 o 
 -12   1   8      470.12      785.64    269.13 o 
 -11   1   8      244.98      372.92    242.04 o 
 -10   1   8      550.26      412.92    245.02 o 
  -9   1   8    16439.71    14599.48    423.44 o 
  -8   1   8     3087.93     2932.85    109.75 o 
  -7   1   8     2915.21     2970.47    107.89 o 
  -6   1   8     4277.29     5031.17    113.10 o 
  -5   1   8     6129.02     5874.66    204.93 o 
  -4   1   8     9407.37    10402.11    193.25 o 
  -3   1   8    12860.63    11701.26    212.84 o 
  -2   1   8      955.31     1404.86     62.57 o 
  -1   1   8     4507.19     5012.28    193.48 o 
   0   1   8     2102.62     3364.50    161.99 o 
   1   1   8    17997.01    16392.32    556.91 o 
   2   1   8    11111.67    12655.82    332.86 o 
   3   1   8      244.09      514.95     80.20 o 
   4   1   8       15.55      217.39     72.82 o 
   5   1   8      587.43      908.43     66.37 o 
   6   1   8     4993.02     4253.19    112.06 o 
   7   1   8     3209.45     2838.99     95.30 o 
   8   1   8     1200.57     1642.15    102.28 o 
   9   1   8     1331.82     1520.18    104.09 o 
  10   1   8       32.61      -56.61     88.16 o 
  11   1   8     1241.37     1366.62    133.74 o 
  12   1   8     3252.23     2883.59    144.65 o 
  13   1   8      232.64      606.01    158.24 o 
  14   1   8       10.00       95.40    208.52 o 
 -17   2   8       66.41      316.16    238.48 o 
 -16   2   8     4537.08     4144.76    265.57 o 
 -15   2   8       11.23      -84.89    233.67 o 
 -14   2   8      288.71      222.35    167.81 o 
 -13   2   8      580.33      673.31    158.15 o 
 -12   2   8      155.94      107.73    122.76 o 
 -11   2   8     2971.83     1936.41    151.23 o 
 -10   2   8    12652.58    11727.70    799.12 o 
  -9   2   8     6038.19     4656.04    151.93 o 
  -8   2   8    13803.03    14121.00    345.32 o 
  -7   2   8      433.13      514.77     71.76 o 
  -6   2   8    10248.12    11380.80    557.50 o 
  -5   2   8        0.79      142.72     32.78 o 
  -4   2   8      385.19      295.90     40.84 o 
  -3   2   8     7942.66     7600.16    176.00 o 
  -2   2   8    21013.56    22214.56    422.61 o 
  -1   2   8      911.27      961.18     67.95 o 
   0   2   8    19771.21    18670.02    611.68 o 
   1   2   8    12164.59    12047.49    317.80 o 
   2   2   8    27451.94    27391.32    518.18 o 
   3   2   8     1107.04     1073.97     79.59 o 
   4   2   8     5042.35     5105.22    151.14 o 
   5   2   8      497.36      428.10     72.14 o 
   6   2   8     3881.31     3761.30    105.08 o 
   7   2   8     1586.62     1605.87     89.95 o 
   8   2   8    13191.68    13378.17    287.31 o 
   9   2   8       54.80      -44.31     73.74 o 
  10   2   8     8210.92     7063.23    175.04 o 
  11   2   8      932.76     1215.34    129.88 o 
  12   2   8      291.28      383.73    147.35 o 
  13   2   8        0.16      203.12    152.16 o 
  14   2   8        0.19      855.35    239.51 o 
 -16   3   8        8.83      -22.25    488.05 o 
 -15   3   8     4046.32     3298.21    184.04 o 
 -14   3   8     2037.03     2377.65    238.03 o 
 -13   3   8      831.35     1052.80    174.88 o 
 -12   3   8     1247.45     1582.14    208.73 o 
 -11   3   8     1866.74     1816.02    150.64 o 
 -10   3   8     1605.60     1703.97    123.96 o 
  -9   3   8     5112.51     4408.59    155.96 o 
  -8   3   8      447.28      990.41     95.83 o 
  -7   3   8     2122.17     2694.72    126.42 o 
  -6   3   8     4049.26     3882.93    238.24 o 
  -5   3   8     5885.64     6767.13    144.05 o 
  -4   3   8    11615.67    12186.21    321.44 o 
  -3   3   8     2741.34     2979.65     85.32 o 
  -2   3   8    29913.13    34586.28    533.79 o 
  -1   3   8       66.83      309.30     40.56 o 
   0   3   8     1860.79     3804.69    115.18 o 
   1   3   8     7512.90     8233.66    190.49 o 
   2   3   8      251.51      311.56     50.23 o 
   3   3   8     7609.93     7568.98    165.50 o 
   4   3   8     2084.22     1943.75     82.77 o 
   5   3   8      727.02     1037.80     69.37 o 
   6   3   8     3961.82     4076.09    102.30 o 
   7   3   8      676.85      745.98     80.02 o 
   8   3   8      857.73     1053.92     91.28 o 
   9   3   8     7164.37     5993.90    157.63 o 
  10   3   8       38.75       56.88     82.08 o 
  11   3   8      443.84      491.64    114.32 o 
  12   3   8      466.85      809.66    192.82 o 
  13   3   8        5.30      -29.25    196.58 o 
  14   3   8      436.72     1304.31    265.90 o 
 -16   4   8     1307.59     1170.54    199.41 o 
 -15   4   8      302.66      437.81    168.40 o 
 -14   4   8        0.19      238.04    142.22 o 
 -13   4   8        2.75      -52.50    137.33 o 
 -12   4   8      228.34      168.22    136.36 o 
 -11   4   8     1602.48     1795.39    133.74 o 
 -10   4   8     3290.06     3432.03    145.39 o 
  -9   4   8     1276.37     1009.25    107.72 o 
  -8   4   8     6412.63     6267.95    189.85 o 
  -7   4   8     3402.10     3529.37    135.83 o 
  -6   4   8     2519.72     2350.10    105.96 o 
  -5   4   8     6709.14     6723.89    182.26 o 
  -4   4   8     2772.88     3718.24    123.64 o 
  -3   4   8     1656.93     1776.25     58.94 o 
  -2   4   8     5723.75     5214.56    130.99 o 
  -1   4   8     7287.41     6966.17    152.83 o 
   0   4   8    29897.71    29697.81    423.84 o 
   1   4   8      129.66      191.39     52.24 o 
   2   4   8      739.03      828.33     69.63 o 
   3   4   8      687.96     1311.95     73.43 o 
   4   4   8      165.32      311.33     61.87 o 
   5   4   8        1.32      129.99     61.93 o 
   6   4   8     5882.01     6146.91    146.70 o 
   7   4   8       36.72       71.49     63.39 o 
   8   4   8     4486.09     3705.55    121.09 o 
   9   4   8      180.79      130.85    100.22 o 
  10   4   8     1964.78     2015.55    137.37 o 
  11   4   8      562.27      422.44    138.01 o 
  12   4   8      323.29      569.50    152.05 o 
  13   4   8       89.63     -181.95    352.41 o 
 -15   5   8      192.80      375.17    170.67 o 
 -14   5   8     3028.65     2897.39    232.74 o 
 -13   5   8     1941.60     2280.62    167.01 o 
 -12   5   8     5976.98     5193.74    258.66 o 
 -11   5   8       50.09       57.95    134.87 o 
 -10   5   8     3816.07     3476.77    152.82 o 
  -9   5   8      387.59      701.64    101.56 o 
  -8   5   8     1262.39     1784.63    115.80 o 
  -7   5   8     9350.64     8763.70    233.54 o 
  -6   5   8    25047.83    24713.21    775.54 o 
  -5   5   8     3322.55     3036.73    119.60 o 
  -4   5   8    29557.32    30295.86    505.13 o 
  -3   5   8    13071.90    13735.61    261.28 o 
  -2   5   8     5577.43     5740.69    345.02 o 
  -1   5   8     3453.40     3117.11    115.30 o 
   0   5   8     1514.69     1614.60     89.24 o 
   1   5   8       67.33       46.98    107.71 o 
   2   5   8    25091.93    23839.35    569.89 o 
   3   5   8     2001.96     1458.30     93.11 o 
   4   5   8    20260.93    19353.56    350.77 o 
   5   5   8     1714.33     1599.39     89.96 o 
   6   5   8    22122.11    19547.82    364.07 o 
   7   5   8      606.62      370.10     77.83 o 
   8   5   8        0.82      -96.80     71.63 o 
   9   5   8      134.66      175.87     86.32 o 
  10   5   8      152.77      316.05    112.75 o 
  11   5   8      746.61      824.84    133.11 o 
  12   5   8     3222.01     2798.20    177.65 o 
  13   5   8      112.01      139.57    167.87 o 
 -15   6   8     1752.38     2637.66    285.03 o 
 -14   6   8     2405.90     2632.81    182.38 o 
 -13   6   8     2013.04     2197.14    247.61 o 
 -12   6   8      396.49      697.61    119.15 o 
 -11   6   8      349.95      599.91    110.49 o 
 -10   6   8     4686.62     4067.45    173.60 o 
  -9   6   8      514.10      468.84    104.92 o 
  -8   6   8      112.75       94.40     91.19 o 
  -7   6   8       29.81      150.09     78.36 o 
  -6   6   8     1577.96     1547.10    105.91 o 
  -5   6   8    17933.75    16125.81    357.26 o 
  -4   6   8      213.56      422.79     86.92 o 
  -3   6   8      315.80      727.60     85.51 o 
  -2   6   8    15358.64    14693.33    557.21 o 
  -1   6   8      731.11     1221.41     99.85 o 
   0   6   8     1765.40     1768.33    101.46 o 
   1   6   8     9602.57     9157.15    237.29 o 
   2   6   8     5171.43     5145.89    221.00 o 
   3   6   8      592.42      663.96     96.75 o 
   4   6   8     2665.91     2772.41    169.14 o 
   5   6   8     5678.66     4749.47    173.37 o 
   6   6   8      277.24      278.35     83.69 o 
   7   6   8      683.92      723.20     98.43 o 
   8   6   8      620.66      604.00    142.90 o 
   9   6   8      472.34      406.62    139.11 o 
  10   6   8     1553.91     1642.93    150.13 o 
  11   6   8      760.96      941.97    159.74 o 
  12   6   8        0.61      -64.74    133.03 o 
 -14   7   8       14.05      522.12    367.49 o 
 -13   7   8      385.00      589.94    211.79 o 
 -12   7   8     1164.28     1686.93    181.78 o 
 -11   7   8     2897.96     3265.24    244.68 o 
 -10   7   8     2250.76     2160.10    132.89 o 
  -9   7   8    16412.38    15351.73    379.35 o 
  -8   7   8     1446.44     1911.74    182.98 o 
  -7   7   8     4642.73     3984.44    197.33 o 
  -6   7   8      181.83      487.17    214.03 o 
  -5   7   8     4579.23     4413.96    198.02 o 
  -4   7   8      395.38      998.90    123.26 o 
  -3   7   8     5169.05     4559.73    157.04 o 
  -2   7   8     3137.90     2794.82    125.46 o 
  -1   7   8     7357.70     6659.15    198.08 o 
   0   7   8       50.86      108.61     76.03 o 
   1   7   8    21439.32    19555.37    839.13 o 
   2   7   8     1152.42     1362.51    124.98 o 
   3   7   8     2330.62     2212.62    121.55 o 
   4   7   8     1026.06     1404.61    134.02 o 
   5   7   8       36.37       74.03     91.00 o 
   6   7   8     1084.09     1286.81    167.45 o 
   7   7   8     4596.67     4482.46    218.89 o 
   8   7   8     2165.76     2063.10    139.79 o 
   9   7   8     5238.89     4791.85    200.10 o 
  10   7   8      245.00      361.65    138.24 o 
  11   7   8     2433.51     2853.19    181.39 o 
 -13   8   8      405.96      507.21    226.54 o 
 -12   8   8        6.13      386.50    187.67 o 
 -11   8   8      527.11      815.71    188.58 o 
 -10   8   8      513.23     1261.09    202.62 o 
  -9   8   8        0.18      167.71    143.99 o 
  -8   8   8      176.61      724.68    201.27 o 
  -7   8   8       43.38      176.26    158.43 o 
  -6   8   8     1059.37     1950.52    347.52 o 
  -5   8   8     7844.68     7436.49    413.15 o 
  -4   8   8     1513.67     1346.76    156.77 o 
  -3   8   8       44.35       79.55     79.65 o 
  -2   8   8     2234.37     2003.63    147.08 o 
  -1   8   8     5310.23     4177.11    160.23 o 
   0   8   8       80.62      509.26    151.83 o 
   1   8   8     2755.73     2791.71    138.20 o 
   2   8   8      856.57     1308.77    131.03 o 
   3   8   8       40.52       22.08     95.34 o 
   4   8   8     1604.68     1978.46    157.63 o 
   5   8   8     3776.28     3302.60    159.40 o 
   6   8   8      607.89      706.30    133.05 o 
   7   8   8     1731.34     2039.99    263.60 o 
   8   8   8      313.52      539.70    183.92 o 
   9   8   8      215.41       82.33    230.81 o 
  10   8   8      322.71      245.25    229.64 o 
 -12   9   8     1173.30     1876.03    628.09 o 
 -11   9   8      233.60      353.26    183.36 o 
 -10   9   8      134.67      341.04    271.21 o 
  -9   9   8     1612.07     1743.31    230.33 o 
  -8   9   8       72.35        7.23    146.42 o 
  -7   9   8     2884.90     2401.77    197.04 o 
  -6   9   8      112.07     1090.67    283.39 o 
  -5   9   8       59.08       12.52    183.70 o 
  -4   9   8     1390.62     2185.53    210.34 o 
  -3   9   8      289.78      430.34     90.41 o 
  -2   9   8      480.85      831.43    105.05 o 
  -1   9   8     2061.07     1663.08    104.49 o 
   0   9   8      924.15      965.26    127.29 o 
   1   9   8     1581.14     1977.63    159.40 o 
   2   9   8      479.88      953.13    132.28 o 
   3   9   8      764.54      762.61    128.89 o 
   4   9   8     2122.67     2275.22    190.00 o 
   5   9   8     1792.79     2065.42    176.68 o 
   6   9   8      523.88     1290.80    165.40 o 
   7   9   8     2676.94     2573.28    295.73 o 
   8   9   8      271.11      337.16    183.51 o 
   9   9   8      958.31      905.64    181.37 o 
 -10  10   8      156.88      311.37    697.78 o 
  -9  10   8      112.51      147.05    182.18 o 
  -8  10   8      106.33       38.38    259.85 o 
  -7  10   8     1019.94     1481.67    214.85 o 
  -6  10   8     2016.76     2151.47    238.12 o 
  -5  10   8     3628.86     2732.07    202.67 o 
  -4  10   8      844.17      640.64    169.91 o 
  -3  10   8     4866.62     3860.02    219.57 o 
  -2  10   8        9.03      167.36    127.18 o 
  -1  10   8      929.97     1301.28    210.70 o 
   0  10   8     1688.78     2110.58    157.41 o 
   1  10   8     1360.91     1618.15    159.63 o 
   2  10   8      313.19      268.45    128.53 o 
   3  10   8     1821.10     2276.77    189.82 o 
   4  10   8     1210.43     1348.00    165.87 o 
   5  10   8     2059.71     2420.05    205.89 o 
   6  10   8      914.46      819.42    160.82 o 
   7  10   8       89.33       62.78    538.27 o 
  -8  11   8      312.09      248.43    196.31 o 
  -7  11   8       24.71       11.48    325.40 o 
  -6  11   8     2019.13     2271.11    279.49 o 
  -5  11   8        0.86     -290.88    145.60 o 
  -4  11   8     3245.64     3168.30    656.51 o 
  -3  11   8     1590.33     1749.19    215.67 o 
  -2  11   8      884.42      937.83    268.97 o 
  -1  11   8      451.69      662.41    172.10 o 
   0  11   8      865.06      927.16    152.07 o 
   1  11   8     1384.51     1480.18    178.15 o 
   2  11   8     3765.13     2805.58    175.73 o 
   3  11   8      320.28      545.95    148.39 o 
   4  11   8      952.93      934.75    167.94 o 
   5  11   8      163.19      266.31    150.89 o 
  -3  12   8      928.26      914.13    306.42 o 
  -2  12   8     3356.56     2734.60    339.90 o 
  -1  12   8      192.59      124.29    265.99 o 
   0  12   8     1405.10     2122.67    246.50 o 
   1  12   8     2996.74     3011.00    210.48 o 
 -17   1   9       42.47      295.21    223.30 o 
 -16   1   9      290.83      403.70    202.81 o 
 -15   1   9     1357.88     1750.16    432.37 o 
 -14   1   9     3297.44     2231.97    190.11 o 
 -13   1   9      543.35      402.25    150.98 o 
 -12   1   9     7296.31     6280.08    270.98 o 
 -11   1   9       39.79      151.66    112.62 o 
 -10   1   9     2667.12     2182.82    151.27 o 
  -9   1   9     1671.49     1509.30    125.15 o 
  -8   1   9       63.75       98.19     87.79 o 
  -7   1   9     5278.24     5762.58    234.42 o 
  -6   1   9    16073.78    16478.10    314.88 o 
  -5   1   9     8530.62     9764.93    280.68 o 
  -4   1   9    20179.46    21645.28    417.23 o 
  -3   1   9       11.92      587.19     52.37 o 
  -2   1   9    25684.60    27511.24    516.53 o 
  -1   1   9      327.77      370.76     60.10 o 
   0   1   9        5.17       64.05     52.38 o 
   1   1   9     6883.70     7569.69    227.33 o 
   2   1   9     5063.50     4997.05    226.29 o 
   3   1   9     3223.89     4119.52    163.22 o 
   4   1   9    22423.57    19808.63    502.00 o 
   5   1   9       32.19      108.32     65.64 o 
   6   1   9    10986.10     9347.13    211.52 o 
   7   1   9     1348.43     1601.38     88.45 o 
   8   1   9      726.66      726.68     82.64 o 
   9   1   9      565.59      746.52     90.93 o 
  10   1   9      325.71      643.86    111.99 o 
  11   1   9     1292.98     1320.14    137.18 o 
  12   1   9     3269.63     3028.57    153.70 o 
  13   1   9       11.63      112.23    160.62 o 
  14   1   9     1961.00     2747.46    464.52 o 
 -17   2   9      877.20     1105.39    484.24 o 
 -16   2   9     1186.98     1478.82    248.31 o 
 -15   2   9      879.03     1173.85    216.82 o 
 -14   2   9      473.72      515.32    171.23 o 
 -13   2   9     1718.90     1849.42    211.81 o 
 -12   2   9       83.97      100.64    126.60 o 
 -11   2   9       55.04      133.23    152.38 o 
 -10   2   9    17219.44    14765.05    885.87 o 
  -9   2   9     2233.80     2581.49    116.89 o 
  -8   2   9     5499.19     5472.10    165.73 o 
  -7   2   9     3163.50     3424.70    124.03 o 
  -6   2   9     9453.78     9892.85    287.14 o 
  -5   2   9     9134.30    10429.54    305.67 o 
  -4   2   9     3217.04     3284.08     91.12 o 
  -3   2   9       86.28      367.52     54.23 o 
  -2   2   9     3014.39     3535.87    167.49 o 
  -1   2   9     1411.02     1112.41    152.48 o 
   0   2   9    28993.35    29695.13    908.83 o 
   1   2   9    14958.90    18859.22    465.69 o 
   2   2   9    20277.69    19833.41    492.63 o 
   3   2   9     6305.61     7435.51    239.17 o 
   4   2   9     1879.55     2067.95    101.55 o 
   5   2   9     4639.63     4020.78    149.02 o 
   6   2   9     2315.24     2416.35     88.74 o 
   7   2   9       77.38      344.69     68.07 o 
   8   2   9     2318.20     2366.37     98.06 o 
   9   2   9      494.91      743.11    147.93 o 
  10   2   9     2313.95     2122.31    105.74 o 
  11   2   9     1783.03     1939.23    153.30 o 
  12   2   9      671.41     1151.34    169.21 o 
  13   2   9      602.65      744.23    169.40 o 
  14   2   9       23.55      234.74    182.81 o 
 -16   3   9      134.53      278.96    207.87 o 
 -15   3   9     1079.77     1003.69    172.49 o 
 -14   3   9      437.71      279.45    171.26 o 
 -13   3   9      659.98      723.80    167.28 o 
 -12   3   9      517.07      521.64    140.27 o 
 -11   3   9     9241.25     9020.37    326.35 o 
 -10   3   9     3231.54     2459.60    125.93 o 
  -9   3   9    24119.21    23775.76    605.81 o 
  -8   3   9      211.66       78.76    100.42 o 
  -7   3   9    18097.70    17681.55    647.65 o 
  -6   3   9     4546.41     4548.68    145.87 o 
  -5   3   9    13583.27    15145.11    312.43 o 
  -4   3   9     1588.41     1721.17     87.18 o 
  -3   3   9     1717.20     1651.92     66.37 o 
  -2   3   9     2005.14     1557.10    122.45 o 
  -1   3   9    22083.08    20749.24    407.42 o 
   0   3   9     4126.56     4126.20    159.05 o 
   1   3   9    34697.20    35046.29    634.71 o 
   2   3   9      562.98     1230.16     70.04 o 
   3   3   9     9005.40     7953.87    175.67 o 
   4   3   9     2310.39     1992.56    100.97 o 
   5   3   9     2082.54     2202.85    109.36 o 
   6   3   9      532.20      825.46     84.51 o 
   7   3   9     4097.17     4151.02    121.13 o 
   8   3   9        1.35       29.12     73.71 o 
   9   3   9    20641.84    18029.13    387.58 o 
  10   3   9       90.73      482.37     97.01 o 
  11   3   9     3142.03     2756.40    140.61 o 
  12   3   9      794.08      734.11    202.92 o 
  13   3   9      849.81      906.36    501.15 o 
 -16   4   9        9.23      202.32    170.83 o 
 -15   4   9     1612.55     2231.82    219.08 o 
 -14   4   9     1642.15     1992.27    190.72 o 
 -13   4   9     8475.05     7116.61    305.61 o 
 -12   4   9      467.90      397.29    143.27 o 
 -11   4   9     5716.85     4974.12    233.72 o 
 -10   4   9     2597.32     2633.08    132.05 o 
  -9   4   9     1972.41     1640.10    109.55 o 
  -8   4   9      871.49     1217.67    111.55 o 
  -7   4   9     8644.81     7377.21    207.27 o 
  -6   4   9     2288.34     1879.64     98.95 o 
  -5   4   9    21397.46    20244.77    354.70 o 
  -4   4   9     9770.54    10277.20    207.91 o 
  -3   4   9    12991.29    12446.07    223.76 o 
  -2   4   9       52.06       87.09     39.43 o 
  -1   4   9    14080.25    16167.17    324.75 o 
   0   4   9      271.01      465.35     52.83 o 
   1   4   9     5252.78     4668.75    124.29 o 
   2   4   9       11.12       74.11     50.64 o 
   3   4   9     4626.28     4707.13    131.06 o 
   4   4   9      439.00      516.18     70.98 o 
   5   4   9    40445.39    38207.96    662.68 o 
   6   4   9      916.66     1061.77     96.20 o 
   7   4   9     2150.71     2121.57     95.36 o 
   8   4   9      441.95      573.70     87.36 o 
   9   4   9      804.61     1132.56    118.70 o 
  10   4   9       37.27      334.70    106.67 o 
  11   4   9     2745.88     2672.98    160.45 o 
  12   4   9        6.08      292.14    159.28 o 
  13   4   9     2212.69     2678.48    288.07 o 
 -15   5   9      975.62      987.59    277.68 o 
 -14   5   9     1507.95     2340.26    210.98 o 
 -13   5   9        5.88      136.65    131.24 o 
 -12   5   9     1639.98     2166.79    274.69 o 
 -11   5   9     2174.98     2227.04    147.94 o 
 -10   5   9      670.06     1015.60    124.96 o 
  -9   5   9       68.39      126.57     80.65 o 
  -8   5   9      204.21      218.16     84.94 o 
  -7   5   9     3123.78     2740.08    124.85 o 
  -6   5   9    11754.70    10877.80    269.35 o 
  -5   5   9      316.90      306.04    100.30 o 
  -4   5   9      199.54      612.71     53.82 o 
  -3   5   9     4851.46     4746.56    106.19 o 
  -2   5   9     9662.34     8657.28    174.15 o 
  -1   5   9      173.70      131.10     51.65 o 
   0   5   9      202.05      388.72     62.29 o 
   1   5   9     1341.29     1320.49     74.18 o 
   2   5   9      469.06      563.46     71.87 o 
   3   5   9     2228.50     2509.52    100.75 o 
   4   5   9      354.28      633.69     82.57 o 
   5   5   9       36.33       18.13     66.25 o 
   6   5   9     5565.26     5077.50    154.89 o 
   7   5   9     1266.62     1516.75    115.27 o 
   8   5   9      280.88      494.88     96.02 o 
   9   5   9      376.85      443.24     93.92 o 
  10   5   9       14.25       80.39    110.42 o 
  11   5   9       18.03      -53.96    229.85 o 
  12   5   9      568.47     1141.51    178.90 o 
  13   5   9      135.40      422.56    219.82 o 
 -15   6   9      427.17      649.95    198.43 o 
 -14   6   9       90.57      -17.65    206.62 o 
 -13   6   9     1658.22     2155.00    201.19 o 
 -12   6   9        0.08      142.15    108.51 o 
 -11   6   9     3160.77     2466.53    278.84 o 
 -10   6   9      905.81     1452.44    146.19 o 
  -9   6   9     2588.99     2420.00    175.36 o 
  -8   6   9      506.73      577.04    100.82 o 
  -7   6   9     1352.59     1581.52    118.00 o 
  -6   6   9     2083.85     2123.24    134.53 o 
  -5   6   9     2311.02     2705.27    159.18 o 
  -4   6   9      181.68      343.79     72.54 o 
  -3   6   9     4139.83     4208.04    146.93 o 
  -2   6   9      501.72      682.39    109.65 o 
  -1   6   9     5231.73     5143.75    163.76 o 
   0   6   9     3452.21     2940.43    125.56 o 
   1   6   9      425.23      692.56     93.75 o 
   2   6   9     3899.05     3956.81    152.82 o 
   3   6   9     2168.43     1976.38    113.58 o 
   4   6   9       63.13      -77.59     68.74 o 
   5   6   9       49.22       63.75     72.66 o 
   6   6   9       43.59      -13.77    109.91 o 
   7   6   9     1725.11     1720.71    132.50 o 
   8   6   9      538.25      612.73    124.77 o 
   9   6   9      145.44      463.63    114.01 o 
  10   6   9     1543.66     2162.75    188.82 o 
  11   6   9      631.37      462.68    138.00 o 
  12   6   9      116.40       60.93    276.22 o 
 -14   7   9      358.84      614.91    226.34 o 
 -13   7   9       13.28     -359.36    186.43 o 
 -12   7   9      910.65     1024.45    183.99 o 
 -11   7   9      697.08     1112.09    151.89 o 
 -10   7   9        0.14      -14.14    200.53 o 
  -9   7   9     1073.33     1741.61    175.80 o 
  -8   7   9     1433.83     1762.77    189.99 o 
  -7   7   9      467.69      641.77    135.41 o 
  -6   7   9       49.89       -6.96    102.30 o 
  -5   7   9      104.52      320.95    185.36 o 
  -4   7   9     1220.36     1614.68    124.94 o 
  -3   7   9      622.50     1490.41    121.07 o 
  -2   7   9      525.63      431.57     89.76 o 
  -1   7   9     1711.53     1656.52    123.15 o 
   0   7   9      768.67      804.26    105.25 o 
   1   7   9     3102.96     4198.89    161.04 o 
   2   7   9      910.62      757.05    106.27 o 
   3   7   9      172.85      114.17    105.66 o 
   4   7   9     3185.96     2206.38    130.10 o 
   5   7   9        2.09      148.37    113.62 o 
   6   7   9      312.11      376.32    128.75 o 
   7   7   9      313.78      398.44    106.71 o 
   8   7   9        1.28       75.93    101.32 o 
   9   7   9     1189.44     1329.28    173.10 o 
  10   7   9       20.43      -37.59    138.45 o 
  11   7   9      192.19      194.14    158.46 o 
 -13   8   9      152.81      379.05    393.43 o 
 -12   8   9      183.51      628.78    218.01 o 
 -11   8   9     1419.77     1687.97    219.55 o 
 -10   8   9     6834.63     6252.52    291.95 o 
  -9   8   9      422.08      287.91    164.50 o 
  -8   8   9     9467.31     8268.16    326.41 o 
  -7   8   9      616.82      686.09    216.60 o 
  -6   8   9     5680.15     4507.35    218.29 o 
  -5   8   9       15.80      159.73    105.30 o 
  -4   8   9       83.88      206.29    143.10 o 
  -3   8   9      349.08      515.91     96.02 o 
  -2   8   9     4182.13     3661.47    151.10 o 
  -1   8   9      333.55      487.81    109.70 o 
   0   8   9     9024.49     7406.43    225.48 o 
   1   8   9     1017.63     1361.89    137.37 o 
   2   8   9     9794.17     8293.28    350.07 o 
   3   8   9      444.29      376.29    107.52 o 
   4   8   9      817.12     1135.71    140.45 o 
   5   8   9      223.15      487.01    117.45 o 
   6   8   9      745.58      699.09    133.21 o 
   7   8   9      128.02      172.58    133.00 o 
   8   8   9     6353.09     5262.50    247.83 o 
   9   8   9       67.70      301.20    143.82 o 
  10   8   9     2373.76     2426.99    194.10 o 
 -11   9   9     1426.10     2142.96    262.03 o 
 -10   9   9      238.13      173.88    179.03 o 
  -9   9   9      717.28      607.13    416.88 o 
  -8   9   9        2.40      145.69    165.79 o 
  -7   9   9       94.44      -40.96    181.05 o 
  -6   9   9     9882.72     8547.64    335.76 o 
  -5   9   9       58.37       37.09    129.77 o 
  -4   9   9     3513.13     3175.15    195.02 o 
  -3   9   9     1834.28     1939.64    193.93 o 
  -2   9   9    15382.66    12634.59    277.74 o 
  -1   9   9       66.28      283.85     87.17 o 
   0   9   9        3.46       28.61     95.56 o 
   1   9   9      600.61      557.57    118.41 o 
   2   9   9     1673.85     1405.67    216.44 o 
   3   9   9      760.30     1024.31    140.98 o 
   4   9   9     6201.31     5676.86    217.74 o 
   5   9   9       44.58       44.57    125.48 o 
   6   9   9     7120.18     5753.18    285.32 o 
   7   9   9        2.27      242.14    140.52 o 
   8   9   9      922.55     1681.53    209.24 o 
   9   9   9      740.02      964.66    179.18 o 
 -10  10   9      530.14      858.09    292.09 o 
  -9  10   9      118.56      338.55    197.63 o 
  -8  10   9      152.73      -52.00    395.42 o 
  -7  10   9     2916.34     3126.97    308.74 o 
  -6  10   9      519.07      503.56    186.54 o 
  -5  10   9     3368.56     3289.76    223.58 o 
  -4  10   9      169.45       29.75    150.00 o 
  -3  10   9     4489.72     4784.14    247.15 o 
  -2  10   9      135.93      180.27    116.00 o 
  -1  10   9     1643.25     2031.54    175.45 o 
   0  10   9       10.12       89.46    112.90 o 
   1  10   9      114.39       21.96    113.19 o 
   2  10   9      145.96      370.93    122.55 o 
   3  10   9     1737.32     2198.21    189.99 o 
   4  10   9       18.74      463.92    144.25 o 
   5  10   9     6729.54     5667.13    334.43 o 
   6  10   9      265.29      548.58    168.23 o 
   7  10   9      348.65      349.49    196.57 o 
  -7  11   9      409.51      589.50    200.01 o 
  -6  11   9      244.35      342.08    182.64 o 
  -5  11   9     1085.14      901.90    200.50 o 
  -4  11   9     2830.19     2836.63    402.38 o 
  -3  11   9      179.95      621.83    287.28 o 
  -2  11   9       26.31      209.14    255.05 o 
  -1  11   9      873.78     1499.47    174.76 o 
   0  11   9      883.97      993.87    154.14 o 
   1  11   9     1605.38     2108.21    197.07 o 
   2  11   9       22.96       66.16    147.11 o 
   3  11   9     1820.96     2437.75    209.75 o 
   4  11   9      244.32      266.07    174.04 o 
 -17   0  10       29.90       52.70    313.71 o 
 -16   0  10       96.43      147.33    266.48 o 
 -15   0  10     6077.84     4943.36    375.53 o 
 -14   0  10      665.20     1009.59    267.81 o 
 -13   0  10    16362.56    13899.20    647.65 o 
 -12   0  10      157.93      162.74    171.36 o 
 -11   0  10     2441.36     1992.82    224.55 o 
 -10   0  10     2007.10     1581.16    190.42 o 
  -9   0  10     5510.90     5653.31    323.82 o 
  -8   0  10        0.43     -161.75    102.91 o 
  -7   0  10    12247.35    11835.04    319.28 o 
  -6   0  10        0.11       59.38    122.64 o 
  -5   0  10    12594.96    11589.99   1025.74 o 
  -4   0  10      291.86      926.88     89.66 o 
  -3   0  10   164386.27   165493.22   3528.39 o 
  -2   0  10       22.64      940.80     88.01 o 
  -1   0  10    14359.64    15318.95    543.90 o 
   0   0  10      812.80      799.12    128.77 o 
   1   0  10       62.55      110.21     83.86 o 
   2   0  10      803.84      833.59    140.20 o 
   3   0  10     4272.76     3451.52    216.10 o 
   4   0  10     2001.34     2155.40    186.60 o 
   5   0  10    32838.45    30087.04   1030.14 o 
   6   0  10     4422.10     4685.16    286.54 o 
   7   0  10    10029.07     8645.50    298.66 o 
   8   0  10      492.56      410.52    132.39 o 
   9   0  10     4548.49     3895.43    409.00 o 
  10   0  10     2045.24     1923.01    168.91 o 
  11   0  10     1894.48     2164.72    231.12 o 
  12   0  10      910.53     1708.56    233.68 o 
  13   0  10     1424.57     1535.45    237.08 o 
  14   0  10       93.01      361.94    365.09 o 
 -17   1  10     1297.44     1728.51    300.62 o 
 -16   1  10      314.33      178.84    193.86 o 
 -15   1  10     2329.53     2274.14    202.99 o 
 -14   1  10     4111.26     3840.20    236.53 o 
 -13   1  10      156.04      189.86    249.99 o 
 -12   1  10       22.09       75.84    141.78 o 
 -11   1  10     1227.20     1501.47    171.25 o 
 -10   1  10    15043.54    13826.85   1276.15 o 
  -9   1  10     7941.83     6774.87    255.08 o 
  -8   1  10      635.63      682.44     79.52 o 
  -7   1  10     6384.20     5966.18    168.66 o 
  -6   1  10     1862.91     2541.02    143.02 o 
  -5   1  10    10201.29    10241.12    200.00 o 
  -4   1  10    44483.22    52447.08   1079.62 o 
  -3   1  10      212.69      265.89     44.14 o 
  -2   1  10      707.55      887.37     63.64 o 
  -1   1  10     1951.42     2131.15    105.78 o 
   0   1  10     1099.18     1238.09     88.47 o 
   1   1  10    17514.76    16338.24    416.47 o 
   2   1  10     1760.42     1639.42    107.11 o 
   3   1  10     4848.68     4922.78    188.14 o 
   4   1  10     1078.89     1379.81    112.91 o 
   5   1  10     1259.93     1433.76    141.26 o 
   6   1  10     3400.37     3407.56    170.78 o 
   7   1  10     1883.87     1604.30     95.54 o 
   8   1  10     1944.61     1761.05    103.79 o 
   9   1  10     2927.45     2817.46    169.09 o 
  10   1  10        8.84      176.70    100.75 o 
  11   1  10      679.38     1072.46    137.12 o 
  12   1  10      921.01     1100.42    148.68 o 
  13   1  10     1248.92     1546.05    202.24 o 
 -16   2  10     2030.85     1967.03    404.70 o 
 -15   2  10       21.42     -115.65    170.73 o 
 -14   2  10     2173.81     2473.73    253.06 o 
 -13   2  10       37.17      113.86    145.42 o 
 -12   2  10      124.61      148.53    122.22 o 
 -11   2  10     2725.18     2119.96    176.16 o 
 -10   2  10     7961.38     7499.65    283.17 o 
  -9   2  10       87.11      216.46     73.18 o 
  -8   2  10     9647.59    10366.56    365.91 o 
  -7   2  10     1040.76     1279.94     85.44 o 
  -6   2  10    10689.95    11758.77    453.37 o 
  -5   2  10    14941.75    15184.61    314.21 o 
  -4   2  10      477.56     1055.18     75.97 o 
  -3   2  10      322.59      673.84     56.46 o 
  -2   2  10     7126.49     6106.63    157.77 o 
  -1   2  10      600.79      957.36     67.08 o 
   0   2  10    22559.03    20077.84    491.52 o 
   1   2  10       69.65      457.72    101.01 o 
   2   2  10    21723.88    22756.45    560.90 o 
   3   2  10     3162.01     2874.60    145.43 o 
   4   2  10      948.26     1229.66    131.12 o 
   5   2  10      726.43      839.64    104.51 o 
   6   2  10       89.69      159.29     79.62 o 
   7   2  10      513.42      516.28     76.40 o 
   8   2  10     3967.73     3681.35    121.53 o 
   9   2  10     2523.82     2259.59    107.84 o 
  10   2  10     3404.53     3086.61    125.80 o 
  11   2  10      618.09     1201.97    138.01 o 
  12   2  10     3264.36     3564.87    192.20 o 
  13   2  10      410.83      727.69    184.23 o 
 -16   3  10       65.61      212.89    194.69 o 
 -15   3  10      623.95      983.14    215.91 o 
 -14   3  10      161.42      467.00    176.73 o 
 -13   3  10      380.66      220.61    143.55 o 
 -12   3  10      137.57      301.99    137.44 o 
 -11   3  10       90.69      -69.63    117.64 o 
 -10   3  10    12511.79    10706.32    356.10 o 
  -9   3  10      138.71      151.41     88.96 o 
  -8   3  10      770.47     1113.75    114.43 o 
  -7   3  10     9075.30     9029.35    234.39 o 
  -6   3  10     3921.04     3827.75    135.18 o 
  -5   3  10       76.31      296.27     49.03 o 
  -4   3  10    10805.22    10453.44    238.29 o 
  -3   3  10        1.57       -3.84     37.99 o 
  -2   3  10     3951.10     4317.39    142.43 o 
  -1   3  10    15217.83    14349.73    493.48 o 
   0   3  10     4644.75     4588.53    173.07 o 
   1   3  10      175.05      512.95     88.32 o 
   2   3  10     5196.90     5999.31    213.39 o 
   3   3  10     3815.17     3932.68    138.20 o 
   4   3  10     1838.52     2002.62    125.78 o 
   5   3  10        2.53       35.80     85.11 o 
   6   3  10     5126.62     4586.65    165.47 o 
   7   3  10     1536.68     1661.96     97.98 o 
   8   3  10     1549.47     1864.10    110.65 o 
   9   3  10     1856.45     1943.18    143.20 o 
  10   3  10        4.45       -2.27    111.28 o 
  11   3  10      852.87      708.18    133.61 o 
  12   3  10      424.24      451.56    197.13 o 
  13   3  10      146.15      261.96    336.50 o 
 -16   4  10     1654.14     1574.08    223.48 o 
 -15   4  10        3.86      216.14    229.16 o 
 -14   4  10      474.43      505.45    250.16 o 
 -13   4  10      570.03      563.94    176.16 o 
 -12   4  10       35.17     -244.14    122.07 o 
 -11   4  10      189.29      167.06    131.12 o 
 -10   4  10     2574.85     2557.40    132.76 o 
  -9   4  10      657.23     1229.03    118.15 o 
  -8   4  10     7901.16     7259.61    211.27 o 
  -7   4  10      293.71      423.92     82.39 o 
  -6   4  10    10572.15     9889.34    308.36 o 
  -5   4  10      150.00      196.97     64.63 o 
  -4   4  10     1377.36     1658.61     74.23 o 
  -3   4  10     3167.53     3666.17    105.88 o 
  -2   4  10     1665.63     1727.70    111.95 o 
  -1   4  10     2491.70     2820.42     87.96 o 
   0   4  10     2123.68     2342.02     80.99 o 
   1   4  10     1527.52     1319.88     84.93 o 
   2   4  10    14715.48    12135.86    240.87 o 
   3   4  10      384.37      607.09     73.30 o 
   4   4  10       98.62      187.04     91.16 o 
   5   4  10        0.51      390.38     76.33 o 
   6   4  10      563.16      733.33    100.20 o 
   7   4  10     1107.28     1442.23    134.58 o 
   8   4  10     9130.67     7457.75    234.50 o 
   9   4  10       23.03      134.00    100.08 o 
  10   4  10      721.84      813.86    172.15 o 
  11   4  10        9.53      178.09    146.12 o 
  12   4  10      465.20      542.48    224.63 o 
  13   4  10       24.02      420.07    260.43 o 
 -15   5  10       13.39      181.24    167.48 o 
 -14   5  10     9797.33     8348.98    284.59 o 
 -13   5  10      367.76      169.64    176.66 o 
 -12   5  10     6526.66     5677.94    268.55 o 
 -11   5  10      470.66      519.74    118.09 o 
 -10   5  10     6100.74     5183.31    190.12 o 
  -9   5  10      439.88      945.85    115.05 o 
  -8   5  10        7.08      100.78     78.92 o 
  -7   5  10      117.55      528.52     91.02 o 
  -6   5  10     3317.42     3868.70    142.91 o 
  -5   5  10      262.82      621.58     83.06 o 
  -4   5  10    22807.63    20647.85    317.75 o 
  -3   5  10     3626.69     3555.59     93.57 o 
  -2   5  10    33590.59    34791.76    743.84 o 
  -1   5  10       25.61      132.38     59.01 o 
   0   5  10     5842.44     5719.66    165.52 o 
   1   5  10     1740.20     2029.33     89.37 o 
   2   5  10     5404.13     4857.89    137.55 o 
   3   5  10     1169.05     1202.22     97.81 o 
   4   5  10    16077.84    14931.63    296.46 o 
   5   5  10     1530.83     1903.50    120.96 o 
   6   5  10     9394.06     8186.87    205.91 o 
   7   5  10      523.56      459.90     96.03 o 
   8   5  10     2183.52     2035.91    121.18 o 
   9   5  10      380.78       54.82    118.67 o 
  10   5  10       73.82      135.89    170.74 o 
  11   5  10       15.63      -67.59    144.74 o 
  12   5  10     1796.13     2196.62    313.22 o 
 -14   6  10      233.72      154.81    160.49 o 
 -13   6  10     3567.96     3713.37    192.84 o 
 -12   6  10       70.68      237.60    158.78 o 
 -11   6  10     1687.26     1901.84    167.39 o 
 -10   6  10     2861.44     3008.23    155.75 o 
  -9   6  10     3228.84     3147.79    206.02 o 
  -8   6  10     1562.65     1763.76    142.74 o 
  -7   6  10     5132.32     5190.04    177.74 o 
  -6   6  10     3212.38     2574.26    156.16 o 
  -5   6  10     2377.62     2456.62    151.70 o 
  -4   6  10      221.92      397.39    108.33 o 
  -3   6  10    13669.10    12544.63    246.33 o 
  -2   6  10     4224.87     4155.95    138.37 o 
  -1   6  10      329.80      409.06     72.81 o 
   0   6  10      935.91     1463.60    105.06 o 
   1   6  10     1150.20     1502.93    100.73 o 
   2   6  10     9232.96     8521.32    199.45 o 
   3   6  10     3211.29     2466.61    107.66 o 
   4   6  10     1354.98     1572.24    116.45 o 
   5   6  10      547.87      537.49     90.00 o 
   6   6  10     2321.96     2077.92    114.38 o 
   7   6  10     2117.07     2143.25    135.98 o 
   8   6  10     4131.04     3388.60    144.70 o 
   9   6  10      532.96      850.07    125.32 o 
  10   6  10      620.70     1000.18    171.72 o 
  11   6  10       56.39      110.93    356.88 o 
 -14   7  10     1392.53     1733.80    361.77 o 
 -13   7  10        2.36     -298.47    265.99 o 
 -12   7  10     1274.50     1531.78    178.09 o 
 -11   7  10     1459.85     2022.89    195.83 o 
 -10   7  10       74.89       77.54    131.35 o 
  -9   7  10    11349.49    10606.14    369.70 o 
  -8   7  10     1128.51     1612.64    183.95 o 
  -7   7  10    14867.98    14225.91    438.13 o 
  -6   7  10      338.66      441.92    122.11 o 
  -5   7  10    10942.64     8913.91    462.95 o 
  -4   7  10       60.28      191.91    172.77 o 
  -3   7  10     8842.04     7418.29    214.71 o 
  -2   7  10      904.91     1231.39    144.10 o 
  -1   7  10     1560.77     1668.03    121.50 o 
   0   7  10     1101.97     1234.54    124.15 o 
   1   7  10    30874.29    25595.72    536.76 o 
   2   7  10     1172.32     1264.39    131.36 o 
   3   7  10     2605.24     2643.53    118.19 o 
   4   7  10       65.45      234.33     84.10 o 
   5   7  10     3238.22     2718.33    124.79 o 
   6   7  10      204.97      116.82     91.80 o 
   7   7  10     1011.11     1150.47    130.03 o 
   8   7  10      287.04      528.51    118.78 o 
   9   7  10     5041.28     4939.00    211.58 o 
  10   7  10     1290.68     1778.02    194.29 o 
  11   7  10     1248.17     1339.80    186.82 o 
 -12   8  10        3.84      291.24    186.87 o 
 -11   8  10      320.53      577.02    254.22 o 
 -10   8  10        2.14      179.72    184.12 o 
  -9   8  10     2393.74     2422.64    235.66 o 
  -8   8  10       66.85      186.44    213.12 o 
  -7   8  10     2149.69     2391.33    399.64 o 
  -6   8  10       89.02      471.75    139.62 o 
  -5   8  10      680.58      861.19    228.04 o 
  -4   8  10       98.26      184.76    114.14 o 
  -3   8  10     2847.91     2423.80    131.31 o 
  -2   8  10      107.07      171.22    108.63 o 
  -1   8  10     1013.37      921.82    125.19 o 
   0   8  10      133.60      466.66    109.38 o 
   1   8  10      615.45      590.17    122.66 o 
   2   8  10      167.98      605.57    117.06 o 
   3   8  10       92.65       95.67    136.88 o 
   4   8  10        0.11       42.66    101.46 o 
   5   8  10     1189.65     1565.06    134.53 o 
   6   8  10     3062.38     2411.17    131.19 o 
   7   8  10     1951.90     2499.35    171.23 o 
   8   8  10       14.25      627.20    217.35 o 
   9   8  10     1409.05     1355.03    185.36 o 
 -11   9  10      102.06      272.45    202.37 o 
 -10   9  10     2130.36     2290.10    268.88 o 
  -9   9  10     2516.00     2676.62    272.37 o 
  -8   9  10       52.46      106.64    161.54 o 
  -7   9  10     1019.47     1022.90    194.15 o 
  -6   9  10        6.31      356.97    192.32 o 
  -5   9  10      166.58      -31.98    179.31 o 
  -4   9  10     2740.36     2423.87    269.63 o 
  -3   9  10       85.74      -27.18    165.39 o 
  -2   9  10     2321.54     2841.15    263.75 o 
  -1   9  10     7163.23     5633.70    205.01 o 
   0   9  10      635.50      832.57    131.22 o 
   1   9  10      600.53      543.46    176.22 o 
   2   9  10        2.26      105.93    114.46 o 
   3   9  10     1605.32     1395.19    160.89 o 
   4   9  10     1357.40     2144.51    175.10 o 
   5   9  10      152.91      320.00    129.54 o 
   6   9  10      683.44     1180.52    152.87 o 
   7   9  10     1796.73     1983.83    168.97 o 
   8   9  10      671.41      681.47    167.54 o 
  -9  10  10      156.06       80.92    186.42 o 
  -8  10  10       22.83     -120.36    170.73 o 
  -7  10  10      237.29      407.28    198.62 o 
  -6  10  10      144.16      303.76    165.31 o 
  -5  10  10     1957.62     1715.06    227.45 o 
  -4  10  10      332.99      453.91    158.28 o 
  -3  10  10     5806.74     5215.90    257.75 o 
  -2  10  10      319.61      462.37    219.42 o 
  -1  10  10     1460.72     1660.46    163.53 o 
   0  10  10       84.43      173.04    137.10 o 
   1  10  10      356.55      192.80    128.17 o 
   2  10  10       73.59      214.08    167.37 o 
   3  10  10     4038.01     3193.62    179.05 o 
   4  10  10        1.50       61.27    149.66 o 
   5  10  10     3183.31     2459.22    176.14 o 
   6  10  10       62.43      557.67    159.20 o 
  -7  11  10       15.62      216.93    200.21 o 
  -6  11  10     1615.73     1861.63    259.13 o 
  -5  11  10      199.36      655.28    188.83 o 
  -4  11  10     2153.58     2432.30    239.39 o 
  -3  11  10      712.56      647.98    283.55 o 
  -2  11  10     2109.59     1602.71    332.44 o 
  -1  11  10        0.33      219.53    159.68 o 
   0  11  10        0.55       75.61    164.79 o 
   1  11  10     1230.07     1483.85    181.54 o 
   2  11  10      187.24      210.66    143.25 o 
   3  11  10      110.63      239.43    152.13 o 
   4  11  10     2319.98     2124.88    218.65 o 
 -16   1  11        1.51      171.75    196.84 o 
 -15   1  11     1106.95     1752.11    287.70 o 
 -14   1  11     3297.40     2845.90    207.52 o 
 -13   1  11       64.00      204.32    152.40 o 
 -12   1  11     9479.44     7487.57    303.85 o 
 -11   1  11        2.42      121.77    180.64 o 
 -10   1  11    11149.17    10047.46    344.11 o 
  -9   1  11     1390.72     1576.25    247.76 o 
  -8   1  11       33.30      187.81     67.05 o 
  -7   1  11     2399.36     2456.54    231.59 o 
  -6   1  11     5158.58     4687.30    159.24 o 
  -5   1  11     5073.57     5938.32    219.02 o 
  -4   1  11    24479.66    23017.56    395.41 o 
  -3   1  11     2219.27     3593.64    120.72 o 
  -2   1  11    31558.32    32644.75    615.31 o 
  -1   1  11     3327.60     2525.48    190.33 o 
   0   1  11     2616.42     2999.47    173.76 o 
   1   1  11     3386.86     3014.21    141.80 o 
   2   1  11     1711.39     1553.13    111.58 o 
   3   1  11     4666.06     5186.86    199.62 o 
   4   1  11    19032.01    16974.08    459.07 o 
   5   1  11      347.85      483.85    110.80 o 
   6   1  11    10192.68     8551.63    524.26 o 
   7   1  11       78.10       36.78    107.93 o 
   8   1  11     5798.77     4343.09    177.53 o 
   9   1  11     2035.03     2247.69    123.03 o 
  10   1  11        0.01       78.57    107.31 o 
  11   1  11       19.85      206.12    118.51 o 
  12   1  11      820.56     1316.19    154.34 o 
  13   1  11       44.15      360.85    178.55 o 
 -16   2  11     2086.55     1921.51    279.00 o 
 -15   2  11      736.07      879.40    247.51 o 
 -14   2  11     2911.57     2298.72    215.89 o 
 -13   2  11        2.56       -9.61    179.48 o 
 -12   2  11       18.43       31.24    125.23 o 
 -11   2  11     2305.64     2112.28    172.19 o 
 -10   2  11     2907.10     2620.81    166.52 o 
  -9   2  11       97.52      153.05     99.36 o 
  -8   2  11    17925.91    16096.93    361.02 o 
  -7   2  11      398.96      702.17     84.77 o 
  -6   2  11    10267.57     9237.88    359.02 o 
  -5   2  11     7474.57     8326.75    268.91 o 
  -4   2  11     2105.17     2710.01    112.43 o 
  -3   2  11      420.67      563.60     57.82 o 
  -2   2  11       71.87      113.85     48.26 o 
  -1   2  11     2323.84     2188.27     92.97 o 
   0   2  11    23865.19    20552.45   1033.53 o 
   1   2  11     2667.77     2810.67    138.27 o 
   2   2  11     9128.74     9475.76    290.68 o 
   3   2  11      269.27      876.41    115.59 o 
   4   2  11    13384.39    11683.69    351.02 o 
   5   2  11     2058.21     1619.16    129.14 o 
   6   2  11       89.86      146.37    102.59 o 
   7   2  11      126.81      172.29    134.57 o 
   8   2  11     1202.26     1727.73    151.63 o 
   9   2  11     2235.88     2112.25    131.93 o 
  10   2  11     3171.04     2983.53    142.16 o 
  11   2  11       25.64      108.42    119.19 o 
  12   2  11     1985.08     2493.25    187.69 o 
  13   2  11       78.94      444.98    226.58 o 
 -16   3  11       10.35      563.06    224.42 o 
 -15   3  11     1671.91     1951.40    250.20 o 
 -14   3  11      127.04        0.44    160.53 o 
 -13   3  11     2989.77     2661.76    196.10 o 
 -12   3  11       88.17      -53.10    135.35 o 
 -11   3  11     3606.23     3545.63    201.59 o 
 -10   3  11      863.88     1136.58    158.91 o 
  -9   3  11    13452.88    13198.07    320.22 o 
  -8   3  11       43.67       91.89     80.25 o 
  -7   3  11    32633.62    33498.21    842.46 o 
  -6   3  11     1597.13     1679.02    103.38 o 
  -5   3  11     7694.41     7825.97    170.31 o 
  -4   3  11     2144.86     2103.21    120.89 o 
  -3   3  11      265.69      516.26     58.48 o 
  -2   3  11      385.04      433.00     61.91 o 
  -1   3  11     4961.08     4559.87    138.33 o 
   0   3  11     1217.17     1263.29    203.18 o 
   1   3  11    49544.99    48965.75   2092.67 o 
   2   3  11     3233.86     2989.64    209.89 o 
   3   3  11    13320.99    11660.97    867.73 o 
   4   3  11      693.11      904.09    137.72 o 
   5   3  11     7237.50     6525.95    201.19 o 
   6   3  11     1267.23     1461.73    121.66 o 
   7   3  11     4734.32     4410.65    174.36 o 
   8   3  11     1550.25     1547.53    154.81 o 
   9   3  11     1074.88     1110.51    147.57 o 
  10   3  11      323.34      946.87    129.99 o 
  11   3  11     4479.76     4200.52    204.10 o 
  12   3  11      149.35      176.39    199.87 o 
  13   3  11      709.06     1110.98    255.00 o 
 -16   4  11        2.59      442.33    187.31 o 
 -15   4  11     2795.81     2728.48    258.61 o 
 -14   4  11       36.72      297.69    181.47 o 
 -13   4  11     2166.23     2200.97    194.75 o 
 -12   4  11       28.70      -31.18    131.49 o 
 -11   4  11     9369.37     7516.14    545.81 o 
 -10   4  11      197.28      333.89     98.82 o 
  -9   4  11     2689.48     2625.46    130.88 o 
  -8   4  11     1941.32     1888.54    113.39 o 
  -7   4  11      260.55      241.50    158.05 o 
  -6   4  11     1621.10     1651.37    101.85 o 
  -5   4  11     7267.36     6532.35    247.72 o 
  -4   4  11     1114.68     1160.41     73.91 o 
  -3   4  11    31628.56    30761.38    598.27 o 
  -2   4  11     5192.31     3962.87    308.80 o 
  -1   4  11    13628.55    13063.47    347.92 o 
   0   4  11     1812.60     1769.93    123.59 o 
   1   4  11      381.46      559.14     98.11 o 
   2   4  11      925.70      917.28    121.86 o 
   3   4  11      691.86     1002.48    103.53 o 
   4   4  11     4246.57     3886.78    156.69 o 
   5   4  11    15010.11    14148.07    339.95 o 
   6   4  11       31.39        0.91     91.85 o 
   7   4  11     3639.51     3222.18    153.98 o 
   8   4  11       36.46       39.13    102.92 o 
   9   4  11     2869.70     2691.10    197.28 o 
  10   4  11        5.60       94.45    170.39 o 
  11   4  11      752.81     1130.23    177.93 o 
  12   4  11      208.13      232.81    206.50 o 
 -15   5  11       24.51      276.54    168.46 o 
 -14   5  11      826.36     1836.05    297.39 o 
 -13   5  11       14.75      -88.99    321.25 o 
 -12   5  11      595.67     1271.43    189.33 o 
 -11   5  11     1052.03     1089.76    174.92 o 
 -10   5  11     1512.99     1835.00    147.37 o 
  -9   5  11      224.05      273.31     99.82 o 
  -8   5  11       52.83      237.07     91.68 o 
  -7   5  11      233.82      400.13     89.82 o 
  -6   5  11      526.19      669.31     93.85 o 
  -5   5  11      248.07      447.43     81.44 o 
  -4   5  11     2614.52     2986.51    102.69 o 
  -3   5  11     1596.84     1569.67     74.72 o 
  -2   5  11     2640.34     2903.99    113.80 o 
  -1   5  11        1.51      136.13     58.42 o 
   0   5  11      756.32     1021.04     95.07 o 
   1   5  11      498.89      605.29     85.84 o 
   2   5  11      430.42      599.84     77.45 o 
   3   5  11      136.89       10.37     62.97 o 
   4   5  11     3924.97     3652.50    129.65 o 
   5   5  11      207.95      168.77     78.21 o 
   6   5  11        2.42       35.07     82.31 o 
   7   5  11      456.02      507.56    103.29 o 
   8   5  11      735.54     1038.24    143.64 o 
   9   5  11        8.25       32.07    118.63 o 
  10   5  11       52.16       -2.29    132.84 o 
  11   5  11       79.72      328.78    189.09 o 
  12   5  11      130.57      241.78    201.98 o 
 -14   6  11      942.54     1535.50    304.85 o 
 -13   6  11     1879.33     2146.81    220.30 o 
 -12   6  11      112.85      137.60    156.48 o 
 -11   6  11     2691.39     2340.27    150.74 o 
 -10   6  11     1217.61     1878.32    163.38 o 
  -9   6  11     1996.32     1849.03    159.11 o 
  -8   6  11      242.42      476.11    147.65 o 
  -7   6  11      800.62     1432.25    304.02 o 
  -6   6  11     5163.49     5206.25    225.02 o 
  -5   6  11     5425.25     4128.86    199.32 o 
  -4   6  11     1862.70     2068.04    143.67 o 
  -3   6  11     5648.16     6091.48    153.88 o 
  -2   6  11      159.88      334.65     80.28 o 
  -1   6  11     3152.83     2833.88    119.36 o 
   0   6  11     7249.79     6949.93    198.92 o 
   1   6  11     2672.10     2686.26    107.62 o 
   2   6  11     3673.03     3101.33    119.19 o 
   3   6  11     1680.18     1994.28    104.85 o 
   4   6  11     1341.13     1625.24    118.80 o 
   5   6  11     2215.04     1966.32    129.50 o 
   6   6  11      223.65      264.10     92.32 o 
   7   6  11     1055.22     1278.64    171.24 o 
   8   6  11      732.67     1441.79    139.75 o 
   9   6  11      115.87      235.91    125.53 o 
  10   6  11      437.30      509.68    263.75 o 
  11   6  11      221.41      325.99    196.07 o 
 -13   7  11     1199.25     1610.79    242.01 o 
 -12   7  11      666.91      725.24    184.91 o 
 -11   7  11       69.92      267.49    184.78 o 
 -10   7  11       48.32        1.76    142.83 o 
  -9   7  11      477.87      824.92    172.55 o 
  -8   7  11        8.64       83.59    123.53 o 
  -7   7  11     5603.67     5837.01    255.75 o 
  -6   7  11      486.01      363.03    133.23 o 
  -5   7  11     2924.93     3099.15    361.44 o 
  -4   7  11        1.41       28.31    101.15 o 
  -3   7  11      419.50      804.20     81.79 o 
  -2   7  11     1045.09     1196.82    106.61 o 
  -1   7  11       35.50      142.72     75.31 o 
   0   7  11      285.27      250.96     75.84 o 
   1   7  11     6011.49     6450.78    190.86 o 
   2   7  11     1457.43     1539.09    115.16 o 
   3   7  11     2052.08     1920.31    123.50 o 
   4   7  11     1054.18      956.45    112.25 o 
   5   7  11     1636.36     1823.80    139.36 o 
   6   7  11      359.39      233.22    100.77 o 
   7   7  11      245.64      172.17    108.58 o 
   8   7  11       10.24       99.92    120.05 o 
   9   7  11      796.89     1163.41    169.98 o 
  10   7  11       16.28      281.33    151.37 o 
 -12   8  11      147.15      -84.98    426.41 o 
 -11   8  11       59.23      143.44    173.91 o 
 -10   8  11     2681.23     3103.99    306.59 o 
  -9   8  11      277.64      318.69    223.73 o 
  -8   8  11     6647.08     6069.74    273.78 o 
  -7   8  11       30.36      181.40    135.25 o 
  -6   8  11    10993.94     8034.51    310.67 o 
  -5   8  11     2932.02     2986.30    347.02 o 
  -4   8  11      282.35      235.24    127.19 o 
  -3   8  11        6.88      224.18    165.31 o 
  -2   8  11     2494.44     2305.34    161.68 o 
  -1   8  11       77.28      164.77    118.45 o 
   0   8  11    11040.20     9030.66    260.24 o 
   1   8  11      637.41      801.08    106.05 o 
   2   8  11     6861.28     5308.28    186.03 o 
   3   8  11       45.52       94.18     97.71 o 
   4   8  11     2346.65     2142.92    187.82 o 
   5   8  11      330.89      468.25    108.06 o 
   6   8  11       62.21       87.95    127.89 o 
   7   8  11       17.70       49.73    117.78 o 
   8   8  11     3811.91     3106.90    158.57 o 
   9   8  11       91.98      144.50    153.35 o 
 -11   9  11      235.72      335.87    224.64 o 
 -10   9  11     3380.00     2730.25    229.38 o 
  -9   9  11      498.92      906.72    202.47 o 
  -8   9  11      483.15      732.35    186.43 o 
  -7   9  11      224.88      169.37    224.89 o 
  -6   9  11      594.58      917.94    263.67 o 
  -5   9  11       15.20       11.27    196.88 o 
  -4   9  11     4501.84     3625.36    314.38 o 
  -3   9  11       97.40       23.04    174.01 o 
  -2   9  11    11293.98     8601.53    328.41 o 
  -1   9  11        8.85      304.75    128.67 o 
   0   9  11     2620.82     2181.58    143.28 o 
   1   9  11      617.55      463.82    125.84 o 
   2   9  11      116.91      116.50    223.82 o 
   3   9  11        2.49      178.48    120.81 o 
   4   9  11     4078.99     3610.97    155.61 o 
   5   9  11      908.17     1323.98    145.44 o 
   6   9  11     3654.37     3299.97    159.20 o 
   7   9  11       53.81      122.37    127.88 o 
  -9  10  11      435.25      353.23    399.23 o 
  -8  10  11      109.99       -2.94    281.07 o 
  -7  10  11      237.76      307.41    193.35 o 
  -6  10  11     1994.13     2384.44    440.49 o 
  -5  10  11      549.35     1297.30    343.05 o 
  -4  10  11      226.06      544.27    201.44 o 
  -3  10  11     4596.41     4784.88    253.29 o 
  -2  10  11     1151.52     1517.53    301.95 o 
  -1  10  11     3123.50     3316.90    286.58 o 
   0  10  11       33.63       46.98    124.25 o 
   1  10  11      746.90      908.94    157.93 o 
   2  10  11        1.62       31.77    127.85 o 
   3  10  11      288.25      309.56    141.71 o 
   4  10  11      568.57      739.37    121.59 o 
   5  10  11     1877.06     2706.35    169.40 o 
   6  10  11      409.95      793.74    151.25 o 
  -6  11  11      144.68        0.17    196.06 o 
  -5  11  11      317.08      462.42    202.09 o 
  -4  11  11      216.03      377.21    196.94 o 
  -3  11  11      318.69      -42.26    246.43 o 
  -2  11  11      254.17       84.68    252.06 o 
  -1  11  11      960.96     1688.22    340.56 o 
   0  11  11      106.63      309.14    143.68 o 
   1  11  11     3078.83     3358.84    412.20 o 
   2  11  11      743.67     1130.02    179.48 o 
   3  11  11      467.71      797.90    180.01 o 
 -16   0  12      103.24      753.05    299.30 o 
 -15   0  12      141.97      531.64    284.38 o 
 -14   0  12      798.61     1305.24    296.15 o 
 -13   0  12     7276.10     6203.68    405.19 o 
 -12   0  12       10.75       24.69    177.66 o 
 -11   0  12    21653.42    19702.82    810.05 o 
 -10   0  12     2225.85     1983.21    218.75 o 
  -9   0  12    13905.21    13955.38    601.08 o 
  -8   0  12       74.88      296.48    148.16 o 
  -7   0  12      100.51      167.10    122.06 o 
  -6   0  12     1510.97     1676.42    154.54 o 
  -5   0  12    15239.80    14013.30    599.92 o 
  -4   0  12     5011.99     4020.86    161.76 o 
  -3   0  12    54298.56    57608.59   1697.42 o 
  -2   0  12     1280.30     2775.70    183.46 o 
  -1   0  12    28816.33    31163.24   1025.49 o 
   0   0  12      806.95     1614.31    153.63 o 
   1   0  12    10763.14     9524.44    408.84 o 
   2   0  12     1347.40     1186.74    151.31 o 
   3   0  12     5543.62     5079.25    288.36 o 
   4   0  12     4327.63     4596.33    280.73 o 
   5   0  12    12849.50    12214.29    527.17 o 
   6   0  12     1217.18     1523.49    227.54 o 
   7   0  12    15225.80    12351.51    554.51 o 
   8   0  12     2522.24     2587.77    257.70 o 
   9   0  12     5310.49     4450.33    337.74 o 
  10   0  12        2.34       23.29    154.27 o 
  11   0  12       89.59      428.95    218.26 o 
  12   0  12     1198.07     1830.23    250.95 o 
  13   0  12       98.55      410.25    224.40 o 
 -16   1  12      117.02     -208.46    194.90 o 
 -15   1  12     4112.79     3413.53    241.86 o 
 -14   1  12      292.03      154.92    165.82 o 
 -13   1  12     2510.98     2039.49    190.50 o 
 -12   1  12     1942.26     1968.54    166.94 o 
 -11   1  12      102.87      -30.25    111.93 o 
 -10   1  12     2883.65     3140.25    195.30 o 
  -9   1  12     1137.99     1380.01    154.21 o 
  -8   1  12      164.90      220.09    103.35 o 
  -7   1  12    11291.01    10769.32    263.19 o 
  -6   1  12      657.09      905.18     70.78 o 
  -5   1  12     6179.67     6681.01    154.88 o 
  -4   1  12     1887.26     2645.49     91.89 o 
  -3   1  12    11838.39    11781.15    233.20 o 
  -2   1  12     5370.11     5409.78    155.17 o 
  -1   1  12     2291.55     2038.85    117.43 o 
   0   1  12     4317.94     4280.55    170.48 o 
   1   1  12     1161.53     1332.90    116.72 o 
   2   1  12     1703.89     1329.06    110.91 o 
   3   1  12    14102.17    13110.03    378.79 o 
   4   1  12     1432.34     1410.21    125.33 o 
   5   1  12     3590.08     2891.48    165.19 o 
   6   1  12       61.92      -84.87     95.37 o 
   7   1  12      508.11      508.08    132.93 o 
   8   1  12     3893.07     3538.40    208.29 o 
   9   1  12     1449.52     1633.53    201.31 o 
  10   1  12      285.75      363.83    112.78 o 
  11   1  12     2728.27     2434.51    157.46 o 
  12   1  12     1604.78     2531.94    185.00 o 
  13   1  12      208.89      317.36    216.13 o 
 -16   2  12     1531.01     2340.81    273.66 o 
 -15   2  12       82.09       -4.56    164.66 o 
 -14   2  12     2927.96     2655.55    211.51 o 
 -13   2  12      925.06     1381.07    199.20 o 
 -12   2  12      402.75      209.64    145.37 o 
 -11   2  12      140.65       56.77    121.51 o 
 -10   2  12      779.50     1096.03    159.68 o 
  -9   2  12       38.56       64.42    141.44 o 
  -8   2  12    13654.00    13260.67    382.37 o 
  -7   2  12      351.17      581.11     83.73 o 
  -6   2  12    19737.13    20777.54    439.71 o 
  -5   2  12     4485.36     3857.61    126.47 o 
  -4   2  12     1046.32     1255.24     68.49 o 
  -3   2  12     1467.85     1533.53     72.96 o 
  -2   2  12     1464.94     1098.46     82.50 o 
  -1   2  12     2304.63     2219.61     96.50 o 
   0   2  12    15021.59    13978.27    414.80 o 
   1   2  12    10386.72     8938.78    280.07 o 
   2   2  12     8713.66     9060.26    289.38 o 
   3   2  12     3302.14     2873.19    157.68 o 
   4   2  12     6378.37     6221.89    362.44 o 
   5   2  12     3738.84     3436.84    178.90 o 
   6   2  12      259.76      -72.94    105.99 o 
   7   2  12      314.57      190.56    118.27 o 
   8   2  12      601.27      695.54    154.20 o 
   9   2  12      503.81      875.05    170.74 o 
  10   2  12     1787.06     2249.10    194.82 o 
  11   2  12      344.23      762.91    228.02 o 
  12   2  12     1859.60     2431.01    222.21 o 
 -16   3  12       50.20       58.20    208.12 o 
 -15   3  12       91.09        7.86    182.68 o 
 -14   3  12      528.02      711.78    183.08 o 
 -13   3  12      370.53      165.30    278.66 o 
 -12   3  12     1924.06     1999.23    251.98 o 
 -11   3  12      965.64     1125.54    160.82 o 
 -10   3  12     3567.86     2936.02    445.88 o 
  -9   3  12      705.71      733.03    100.12 o 
  -8   3  12      307.03      180.55    100.02 o 
  -7   3  12     3949.15     4524.33    159.83 o 
  -6   3  12      489.12      659.11     87.27 o 
  -5   3  12       17.49      124.52     51.10 o 
  -4   3  12      234.45      326.80     68.08 o 
  -3   3  12      937.19      949.96     76.34 o 
  -2   3  12     3316.08     3373.53    119.63 o 
  -1   3  12     4406.75     4127.52    135.01 o 
   0   3  12     1057.96     1326.90    108.47 o 
   1   3  12     8775.25     8316.91    342.14 o 
   2   3  12      131.19      434.82     98.92 o 
   3   3  12      424.31      433.58    104.70 o 
   4   3  12      115.49      103.71    109.96 o 
   5   3  12      160.02       62.75    103.18 o 
   6   3  12      699.69      824.63    145.13 o 
   7   3  12     1558.39     2030.03    197.25 o 
   8   3  12       77.62       19.61    105.27 o 
   9   3  12     1115.91     1185.22    149.88 o 
  10   3  12        0.18       70.29    138.71 o 
  11   3  12      370.60      372.32    186.18 o 
  12   3  12      292.62      786.52    283.88 o 
 -15   4  12       68.06      364.49    196.71 o 
 -14   4  12     4451.33     3602.75    235.71 o 
 -13   4  12      337.35      321.42    177.82 o 
 -12   4  12        1.98      -64.40    226.46 o 
 -11   4  12       25.63      121.59    134.85 o 
 -10   4  12       66.97      -18.67     89.60 o 
  -9   4  12      763.35      952.45    116.96 o 
  -8   4  12     3132.51     2802.24    131.17 o 
  -7   4  12       31.97       61.01     75.82 o 
  -6   4  12     2089.37     2271.97    166.11 o 
  -5   4  12     1107.41     1566.47    119.10 o 
  -4   4  12     3881.53     3430.79    172.08 o 
  -3   4  12      271.57      603.50     74.62 o 
  -2   4  12      262.28      246.18     65.47 o 
  -1   4  12     4280.80     3949.16    134.95 o 
   0   4  12     5616.65     5256.74    158.39 o 
   1   4  12      578.83      689.14    107.75 o 
   2   4  12     4308.84     3240.87    166.46 o 
   3   4  12      568.55     1048.47    133.00 o 
   4   4  12     4360.24     3704.74    188.04 o 
   5   4  12     1292.51     1484.90    134.13 o 
   6   4  12       16.09      -68.61     90.76 o 
   7   4  12        0.17      -97.22    137.33 o 
   8   4  12      888.02      914.35    141.51 o 
   9   4  12       51.35      138.08    129.30 o 
  10   4  12     1102.87     1078.59    163.16 o 
  11   4  12      283.22      569.18    206.11 o 
  12   4  12     1140.21      447.29    304.76 o 
 -15   5  12       45.95      573.41    355.23 o 
 -14   5  12     2305.78     2720.11    290.18 o 
 -13   5  12       12.64       95.08    266.90 o 
 -12   5  12     6668.59     5789.47    274.05 o 
 -11   5  12      128.08      109.63    135.46 o 
 -10   5  12     7602.49     6557.84    257.06 o 
  -9   5  12      214.68      366.89    108.37 o 
  -8   5  12     1652.95     1651.09    122.42 o 
  -7   5  12     1638.11     1505.11    111.33 o 
  -6   5  12      129.92      217.26     97.50 o 
  -5   5  12        0.65       -3.87     71.17 o 
  -4   5  12    16182.49    14921.49    339.02 o 
  -3   5  12     3525.05     3333.18    158.58 o 
  -2   5  12    23738.26    21232.26    543.40 o 
  -1   5  12       52.28       65.04     82.79 o 
   0   5  12     3289.08     3311.11    130.61 o 
   1   5  12     1975.80     1862.73    107.58 o 
   2   5  12      438.25      426.88     93.71 o 
   3   5  12      162.81       22.07     69.07 o 
   4   5  12     4167.21     3858.68    136.42 o 
   5   5  12      618.59      948.33    124.94 o 
   6   5  12     4685.59     4589.20    183.02 o 
   7   5  12     1806.57     2124.16    186.77 o 
   8   5  12     9747.53     7817.36    318.97 o 
   9   5  12      120.26      260.33    135.47 o 
  10   5  12       19.80      150.49    186.63 o 
  11   5  12       76.47      257.01    201.17 o 
 -14   6  12     4812.12     4486.93    270.93 o 
 -13   6  12     2365.17     2652.65    238.11 o 
 -12   6  12      128.27      319.69    174.45 o 
 -11   6  12     1855.15     2290.52    159.15 o 
 -10   6  12       20.15     -129.46    106.18 o 
  -9   6  12     5877.49     4849.20    236.07 o 
  -8   6  12     8607.05     7051.93    283.01 o 
  -7   6  12     1195.85     1412.93    167.32 o 
  -6   6  12     4983.68     5284.08    231.61 o 
  -5   6  12       13.37       -5.23    100.47 o 
  -4   6  12     1126.44     1450.15    159.00 o 
  -3   6  12     8810.01     7746.88    182.15 o 
  -2   6  12     4494.06     4241.32    145.85 o 
  -1   6  12     1461.94     1583.60    108.49 o 
   0   6  12     1655.11     1989.28    113.04 o 
   1   6  12     5509.64     4741.29    169.15 o 
   2   6  12     2076.44     1942.66    106.70 o 
   3   6  12     2057.41     1884.11    104.07 o 
   4   6  12     5911.11     5566.77    169.83 o 
   5   6  12      326.50      375.66    123.48 o 
   6   6  12     1344.39     1911.23    144.38 o 
   7   6  12     1327.60     1199.45    129.57 o 
   8   6  12      316.09      551.99    140.61 o 
   9   6  12     1045.94      948.69    162.52 o 
  10   6  12      169.62      313.32    190.84 o 
 -13   7  12     3617.85     3380.40    237.41 o 
 -12   7  12       88.43      118.16    244.61 o 
 -11   7  12       54.95       36.38    158.09 o 
 -10   7  12       24.64       96.47    148.22 o 
  -9   7  12     2381.42     2590.46    193.56 o 
  -8   7  12      138.91      417.07    140.86 o 
  -7   7  12    18556.60    17686.32    522.64 o 
  -6   7  12      958.87     1486.68    173.79 o 
  -5   7  12     5570.18     4512.55    220.41 o 
  -4   7  12     1447.45     1659.67    273.28 o 
  -3   7  12     1459.39     1757.81    177.90 o 
  -2   7  12        4.99       58.64     95.11 o 
  -1   7  12     4336.90     3783.14    148.53 o 
   0   7  12       25.01       -9.05     77.31 o 
   1   7  12     6251.37     5392.63    163.37 o 
   2   7  12     3119.12     2843.88    123.83 o 
   3   7  12    11200.86     9296.33    231.45 o 
   4   7  12     3701.19     3262.74    168.68 o 
   5   7  12     3298.54     2667.47    130.48 o 
   6   7  12      772.44     1176.90    132.10 o 
   7   7  12       11.61       75.62    153.06 o 
   8   7  12      592.28      913.05    142.28 o 
   9   7  12     1341.07     2009.51    171.70 o 
 -12   8  12      199.77      339.19    205.81 o 
 -11   8  12      585.63      640.19    283.39 o 
 -10   8  12      173.84      -18.40    223.89 o 
  -9   8  12     1421.01     1893.06    225.26 o 
  -8   8  12     1338.14     2073.86    196.71 o 
  -7   8  12       15.00      -87.71    130.88 o 
  -6   8  12      143.05     1007.61    213.70 o 
  -5   8  12      415.67      751.66    154.15 o 
  -4   8  12       52.18      215.72    166.22 o 
  -3   8  12     4985.10     4428.69    222.09 o 
  -2   8  12     1347.82     1415.60    126.61 o 
  -1   8  12        5.27       56.24     84.48 o 
   0   8  12       96.35      552.78    106.22 o 
   1   8  12     2203.14     2316.62    116.29 o 
   2   8  12       19.99      377.32     97.12 o 
   3   8  12      122.60      338.93    146.68 o 
   4   8  12     1094.87     1308.43    134.43 o 
   5   8  12       17.50        9.82    117.97 o 
   6   8  12      269.73      375.22    148.59 o 
   7   8  12      626.74      829.58    145.77 o 
   8   8  12       24.08      229.10    134.54 o 
 -10   9  12      573.24     1056.51    233.42 o 
  -9   9  12      968.30     1362.04    271.95 o 
  -8   9  12      453.40      522.69    239.47 o 
  -7   9  12      948.37      733.99    280.07 o 
  -6   9  12      557.05      901.53    258.69 o 
  -5   9  12      907.86      882.48    266.65 o 
  -4   9  12      881.24     1550.76    353.74 o 
  -3   9  12      120.97      455.63    148.99 o 
  -2   9  12      649.23     1638.50    281.07 o 
  -1   9  12     3205.54     2503.78    186.84 o 
   0   9  12      218.36      431.70    104.45 o 
   1   9  12     3002.52     2491.54    133.37 o 
   2   9  12      158.70       65.10    138.77 o 
   3   9  12      679.00      578.82    116.87 o 
   4   9  12       20.46      251.99    111.93 o 
   5   9  12      164.72      299.15    119.99 o 
   6   9  12      294.44      524.09    136.52 o 
   7   9  12      583.34     1288.83    164.28 o 
  -8  10  12     1228.01     1365.54    386.80 o 
  -7  10  12      135.45      140.91    223.81 o 
  -6  10  12        0.82      129.15    287.78 o 
  -5  10  12       86.50      431.65    257.95 o 
  -4  10  12       31.33       60.37    151.33 o 
  -3  10  12     2514.08     2738.74    358.79 o 
  -2  10  12       80.44       80.21    215.94 o 
  -1  10  12      540.29      421.10    229.86 o 
   0  10  12      113.18      319.05    108.03 o 
   1  10  12      370.93      653.01    120.59 o 
   2  10  12      261.90      335.83    127.01 o 
   3  10  12      788.42     1012.54    139.55 o 
   4  10  12       74.79      338.29    126.97 o 
   5  10  12     2649.17     2547.39    186.84 o 
  -5  11  12      191.86      222.61    316.78 o 
  -4  11  12      697.30     1359.70    221.79 o 
  -3  11  12      629.96      785.20    293.83 o 
  -2  11  12     1666.04     1576.52    333.77 o 
  -1  11  12       20.94       81.37    248.09 o 
   0  11  12     1036.08     1781.14    285.00 o 
   1  11  12       41.07      184.00    154.79 o 
 -16   1  13      227.88      197.86    209.18 o 
 -15   1  13       18.45      230.84    186.71 o 
 -14   1  13     1186.66     1457.94    222.94 o 
 -13   1  13      241.44      400.74    155.77 o 
 -12   1  13     8335.37     6494.01    286.57 o 
 -11   1  13     1829.85     1789.19    158.95 o 
 -10   1  13    10422.10     8820.31    323.34 o 
  -9   1  13     1245.24     1357.57    163.94 o 
  -8   1  13     5473.46     4743.35    219.42 o 
  -7   1  13     5439.80     5227.34    181.42 o 
  -6   1  13       23.02       47.47     53.12 o 
  -5   1  13       21.86      162.50     55.88 o 
  -4   1  13    12733.33    11132.88    229.03 o 
  -3   1  13     1443.87     1335.46     79.94 o 
  -2   1  13    15728.41    16063.83    455.74 o 
  -1   1  13     3578.22     2661.21    136.92 o 
   0   1  13     9084.59     8892.27    277.50 o 
   1   1  13     7571.72     6562.17    232.66 o 
   2   1  13       36.26      -35.35     77.22 o 
   3   1  13     1316.89     1743.35    158.00 o 
   4   1  13     5955.11     5428.62    225.39 o 
   5   1  13      322.24      562.43    125.60 o 
   6   1  13     9227.05     7548.36    288.04 o 
   7   1  13      104.08      226.55    137.95 o 
   8   1  13     3929.31     2746.09    196.51 o 
   9   1  13     1766.45     2520.00    243.98 o 
  10   1  13      206.43     -161.42    167.46 o 
  11   1  13        1.55       66.38    383.40 o 
  12   1  13      475.55      632.64    361.86 o 
 -16   2  13     2909.86     2755.44    243.23 o 
 -15   2  13       31.71      104.33    274.02 o 
 -14   2  13     2018.49     2071.06    246.19 o 
 -13   2  13      531.28      734.10    174.82 o 
 -12   2  13     1015.72     1348.71    296.98 o 
 -11   2  13     3876.08     3350.21    292.17 o 
 -10   2  13       44.94       68.10    112.89 o 
  -9   2  13        7.25      -38.54    103.97 o 
  -8   2  13     3450.33     3784.00    147.82 o 
  -7   2  13     8674.71     7824.26    218.98 o 
  -6   2  13    21995.82    20516.97    809.64 o 
  -5   2  13      458.24      655.53     69.09 o 
  -4   2  13     3124.38     3618.71    111.89 o 
  -3   2  13     2922.38     2823.53     98.90 o 
  -2   2  13     2520.99     2187.29    100.43 o 
  -1   2  13     1520.50     1449.03    106.55 o 
   0   2  13     5411.99     4828.13    191.13 o 
   1   2  13     4117.73     3665.98    169.32 o 
   2   2  13     2818.07     3095.67    163.35 o 
   3   2  13       19.60      139.34     91.14 o 
   4   2  13    11069.17    10101.86    329.99 o 
   5   2  13      954.19     1315.98    158.78 o 
   6   2  13      476.45      626.02    136.93 o 
   7   2  13     2592.16     2215.31    175.18 o 
   8   2  13      142.97        9.69    187.02 o 
   9   2  13      117.92      201.30    163.65 o 
  10   2  13     2737.47     2288.41    214.48 o 
  11   2  13     1789.21     2559.47    478.77 o 
  12   2  13      575.13      747.77    225.46 o 
 -16   3  13      290.57      349.50    207.64 o 
 -15   3  13     7228.84     6440.17    317.06 o 
 -14   3  13      612.76      830.15    198.92 o 
 -13   3  13     1687.70     1664.38    224.05 o 
 -12   3  13      951.70     1477.29    193.63 o 
 -11   3  13     1861.44     1749.41    153.23 o 
 -10   3  13      325.80      399.28    131.61 o 
  -9   3  13     2519.67     2499.01    182.78 o 
  -8   3  13      182.70      290.46     89.64 o 
  -7   3  13    15031.29    15186.92    819.92 o 
  -6   3  13     6233.76     5564.95    223.67 o 
  -5   3  13    15023.69    13785.99    311.27 o 
  -4   3  13      105.59      239.10     56.50 o 
  -3   3  13     3007.84     3661.79    114.42 o 
  -2   3  13     1777.15     1613.83    137.50 o 
  -1   3  13      972.84     1174.27    109.71 o 
   0   3  13     8672.40     6822.49    238.84 o 
   1   3  13    12147.24    10028.01    313.18 o 
   2   3  13     2318.93     2275.92    203.51 o 
   3   3  13     7003.17     6138.25    240.70 o 
   4   3  13     2640.45     2404.08    197.87 o 
   5   3  13    11111.06     9369.61    502.89 o 
   6   3  13       12.03     -147.15    110.64 o 
   7   3  13      770.07     1298.88    221.49 o 
   8   3  13      139.57      -31.27    136.46 o 
   9   3  13        8.81       46.25    150.59 o 
  10   3  13      748.40     1321.01    221.66 o 
  11   3  13     3957.50     3333.86    267.81 o 
  12   3  13     1115.92     1631.21    350.84 o 
 -15   4  13      527.80     1262.56    236.92 o 
 -14   4  13        2.96      247.99    177.65 o 
 -13   4  13      504.66      659.51    188.17 o 
 -12   4  13      869.59     1678.34    211.08 o 
 -11   4  13     9112.63     8137.60    320.74 o 
 -10   4  13     1581.58     1778.64    239.39 o 
  -9   4  13       46.73      158.10    162.61 o 
  -8   4  13     2535.76     2248.75    139.38 o 
  -7   4  13     1273.09     1604.14    115.63 o 
  -6   4  13      237.51      351.42    127.20 o 
  -5   4  13     7149.58     6848.04    255.22 o 
  -4   4  13     1894.73     1894.64     89.49 o 
  -3   4  13     9001.99     7870.67    207.21 o 
  -2   4  13     3684.38     3474.50    237.95 o 
  -1   4  13    15078.77    14817.01    342.73 o 
   0   4  13     1007.15      934.87     96.32 o 
   1   4  13      263.22      462.64    101.17 o 
   2   4  13     2001.92     1839.11    141.94 o 
   3   4  13     1356.87     1446.74    156.10 o 
   4   4  13     2320.43     1958.41    147.73 o 
   5   4  13     2540.25     2794.96    178.98 o 
   6   4  13     2977.38     2789.59    187.78 o 
   7   4  13     3712.72     3000.72    198.74 o 
   8   4  13     5770.29     4920.04    205.86 o 
   9   4  13     1092.01     1535.44    175.70 o 
  10   4  13      251.06      586.94    160.68 o 
  11   4  13      272.37      497.36    360.70 o 
 -14   5  13      458.02     1061.34    288.86 o 
 -13   5  13        0.83      120.46    172.80 o 
 -12   5  13      746.08     1178.70    192.85 o 
 -11   5  13      102.43      310.85    170.36 o 
 -10   5  13     8551.08     7805.36    284.26 o 
  -9   5  13      753.79     1172.67    135.34 o 
  -8   5  13        9.79      -15.13     86.84 o 
  -7   5  13     3774.47     3287.32    146.83 o 
  -6   5  13     5611.91     4910.49    298.60 o 
  -5   5  13      906.73      879.01    159.01 o 
  -4   5  13     5969.51     5659.02    234.89 o 
  -3   5  13     1276.18     1600.69    204.34 o 
  -2   5  13        2.23      160.52     86.63 o 
  -1   5  13     2806.23     2338.39    144.79 o 
   0   5  13     6248.24     5727.68    228.74 o 
   1   5  13      259.43      474.32    117.77 o 
   2   5  13      171.06      304.48    118.08 o 
   3   5  13     1130.85     1117.56    151.55 o 
   4   5  13      169.53      231.36    119.12 o 
   5   5  13     2892.93     3144.09    155.79 o 
   6   5  13      615.37      881.72    132.83 o 
   7   5  13      150.89      469.25    130.40 o 
   8   5  13      119.74      114.15    126.99 o 
   9   5  13     1284.22     1720.00    184.48 o 
  10   5  13      159.14      360.98    177.29 o 
 -14   6  13      487.71      839.83    226.58 o 
 -13   6  13     1261.92     1970.04    340.23 o 
 -12   6  13      236.22      158.85    235.24 o 
 -11   6  13     4203.59     3355.56    298.96 o 
 -10   6  13      858.03     1295.35    191.74 o 
  -9   6  13     2597.20     2112.23    176.35 o 
  -8   6  13     2233.34     2861.36    186.77 o 
  -7   6  13       29.02      106.00    120.10 o 
  -6   6  13     1412.32     1971.55    188.33 o 
  -5   6  13     1367.29     1774.84    180.31 o 
  -4   6  13      176.02      319.80    300.62 o 
  -3   6  13     7920.21     7666.25    222.68 o 
  -2   6  13      385.26      336.65    103.53 o 
  -1   6  13      914.56      999.18    108.51 o 
   0   6  13     2235.03     1984.15    114.68 o 
   1   6  13     1038.22     1940.38    144.01 o 
   2   6  13     1325.55     1507.41    134.37 o 
   3   6  13     3056.37     2977.83    127.61 o 
   4   6  13      246.21      434.59     99.66 o 
   5   6  13     5025.04     3955.06    192.71 o 
   6   6  13       95.50      -42.03    112.13 o 
   7   6  13     4462.53     3360.93    175.13 o 
   8   6  13      952.53     1429.64    172.76 o 
   9   6  13       93.59      207.06    146.60 o 
  10   6  13      522.47      622.29    222.38 o 
 -13   7  13      680.09      937.00    295.82 o 
 -12   7  13       12.95      238.14    256.37 o 
 -11   7  13      418.42      212.13    378.01 o 
 -10   7  13      203.47      294.85    192.90 o 
  -9   7  13      634.72      524.83    159.54 o 
  -8   7  13     1025.92     1581.12    191.85 o 
  -7   7  13     3303.88     3294.45    200.85 o 
  -6   7  13      638.86      807.31    157.73 o 
  -5   7  13     2514.94     2007.60    162.83 o 
  -4   7  13      216.31      308.56    160.25 o 
  -3   7  13     1897.00     1917.54    157.28 o 
  -2   7  13       81.07       81.85     94.92 o 
  -1   7  13      146.03      468.05     96.91 o 
   0   7  13      100.12      211.45     86.17 o 
   1   7  13     1354.85     1575.11    184.47 o 
   2   7  13      120.51      121.27     83.91 o 
   3   7  13     4558.79     4368.79    156.49 o 
   4   7  13       95.14      -93.45    106.87 o 
   5   7  13     1933.86     2243.83    148.34 o 
   6   7  13      498.42      460.65    207.67 o 
   7   7  13       85.12      170.50    119.56 o 
   8   7  13      258.88      247.34    149.76 o 
   9   7  13        1.16     -100.02    160.33 o 
 -11   8  13      614.70      875.02    290.02 o 
 -10   8  13      281.22      912.91    201.59 o 
  -9   8  13      118.69       58.67    212.79 o 
  -8   8  13     5306.67     4888.19    254.35 o 
  -7   8  13     2784.81     2630.32    196.15 o 
  -6   8  13     9600.32     8367.61    328.04 o 
  -5   8  13      578.68      634.50    160.10 o 
  -4   8  13     6270.54     4996.52    245.64 o 
  -3   8  13      139.14      118.39    129.18 o 
  -2   8  13       33.52      -86.84    167.88 o 
  -1   8  13      511.25      681.64    149.26 o 
   0   8  13     4534.89     3664.37    161.53 o 
   1   8  13     1802.99     2168.20    137.83 o 
   2   8  13     4289.03     3352.80    144.00 o 
   3   8  13     1988.28     2201.51    146.85 o 
   4   8  13     3258.10     2333.20    166.46 o 
   5   8  13      693.89     1170.24    140.76 o 
   6   8  13       83.29      -92.03    112.77 o 
   7   8  13       22.00        0.83    126.30 o 
   8   8  13      293.39      497.07    147.74 o 
 -10   9  13     6352.10     5659.61    426.74 o 
  -9   9  13      765.98     1107.86    297.80 o 
  -8   9  13      193.92      126.28    234.00 o 
  -7   9  13      365.87      318.35    232.68 o 
  -6   9  13     1162.39     1353.46    280.73 o 
  -5   9  13      230.05      371.45    157.60 o 
  -4   9  13     7108.50     4886.63    249.39 o 
  -3   9  13     1858.19     1956.20    174.60 o 
  -2   9  13     1662.13     1813.84    305.10 o 
  -1   9  13      642.68     1052.31    147.41 o 
   0   9  13     5540.58     4989.63    197.06 o 
   1   9  13       87.32      388.70    125.04 o 
   2   9  13      544.32      736.15    119.04 o 
   3   9  13        5.78     -109.17    109.89 o 
   4   9  13       61.51      -25.18    163.42 o 
   5   9  13     1448.50     1829.65    166.33 o 
   6   9  13     1584.96     1483.12    167.61 o 
  -8  10  13       38.99      176.23    199.84 o 
  -7  10  13     1243.41     1881.87    247.16 o 
  -6  10  13       56.95       26.02    220.41 o 
  -5  10  13     1217.55     1577.52    308.08 o 
  -4  10  13      650.57      644.66    250.57 o 
  -3  10  13      973.84     1473.94    292.67 o 
  -2  10  13     1957.57     1749.04    324.15 o 
  -1  10  13     2782.00     2470.27    294.32 o 
   0  10  13      138.76      326.89    126.35 o 
   1  10  13      486.73      997.25    135.05 o 
   2  10  13      241.95      259.35    122.27 o 
   3  10  13        0.39     -107.01    119.66 o 
   4  10  13      481.83      869.04    148.84 o 
  -3  11  13      331.09     -110.87    262.01 o 
  -2  11  13     1952.04     1642.15    349.51 o 
  -1  11  13      179.49     -354.81    214.78 o 
 -16   0  14      207.69      139.70    330.95 o 
 -15   0  14     2602.71     1778.04    351.66 o 
 -14   0  14      264.17      194.23    263.83 o 
 -13   0  14     3714.59     3503.06    317.36 o 
 -12   0  14     2093.64     1937.47    252.06 o 
 -11   0  14    33452.26    29769.18   1132.72 o 
 -10   0  14     7349.58     5876.05    368.73 o 
  -9   0  14    13968.61    12628.43    573.40 o 
  -8   0  14     1486.98     1708.77    203.34 o 
  -7   0  14    10430.56     9157.86    446.62 o 
  -6   0  14     1850.07     2008.84    150.23 o 
  -5   0  14     3071.66     3071.37    151.26 o 
  -4   0  14     6820.82     5941.80    216.51 o 
  -3   0  14     9570.46     9007.93    284.03 o 
  -2   0  14     6567.65     5776.94    298.30 o 
  -1   0  14    23199.28    22419.85    793.65 o 
   0   0  14    13452.45    12232.85    507.61 o 
   1   0  14    33533.33    32531.62   1106.37 o 
   2   0  14     4000.94     3098.53    236.16 o 
   3   0  14        0.72     -154.79    117.00 o 
   4   0  14     1210.18     1168.68    214.11 o 
   5   0  14     2561.23     2600.69    242.78 o 
   6   0  14     1825.72     2024.31    234.66 o 
   7   0  14     9502.42     7763.47    437.18 o 
   8   0  14     7645.08     6916.45    421.77 o 
   9   0  14     3707.57     3304.52    316.03 o 
  10   0  14       39.22      158.27    251.57 o 
  11   0  14      903.45     1190.06    321.67 o 
  12   0  14      241.44      707.47    328.79 o 
 -16   1  14       33.93      218.23    207.23 o 
 -15   1  14     2153.00     2812.62    483.83 o 
 -14   1  14      445.63      665.97    194.56 o 
 -13   1  14     3583.17     2806.78    204.55 o 
 -12   1  14     5056.76     4201.60    231.50 o 
 -11   1  14     3350.52     2599.84    184.91 o 
 -10   1  14      194.93      344.99    130.97 o 
  -9   1  14        1.54       -7.08    107.33 o 
  -8   1  14     4319.57     4001.09    462.95 o 
  -7   1  14     7244.55     7370.54    633.61 o 
  -6   1  14     1042.80     1211.44     85.36 o 
  -5   1  14     7391.80     7117.83    171.03 o 
  -4   1  14     1160.70     1348.89     81.81 o 
  -3   1  14     7997.55     7633.90    179.32 o 
  -2   1  14      445.89      964.15     91.07 o 
  -1   1  14        0.56       13.53     70.84 o 
   0   1  14    15389.13    14718.09    423.92 o 
   1   1  14      352.64      687.38    112.87 o 
   2   1  14        6.15      254.43     99.65 o 
   3   1  14     7191.82     5829.37    234.83 o 
   4   1  14     2680.54     2452.71    201.35 o 
   5   1  14     1670.83     1747.15    182.15 o 
   6   1  14        0.03      -45.36    119.75 o 
   7   1  14     2224.85     2080.48    419.03 o 
   8   1  14      122.58       -7.37    146.62 o 
   9   1  14        0.63      229.21    162.51 o 
  10   1  14      582.82      923.22    254.63 o 
  11   1  14     1268.99     1260.05    230.03 o 
 -16   2  14     1264.75     1911.31    263.98 o 
 -15   2  14     1431.87     2168.49    266.75 o 
 -14   2  14     2676.41     2558.33    212.63 o 
 -13   2  14     2354.83     2234.87    246.84 o 
 -12   2  14       92.22     -114.69    135.14 o 
 -11   2  14      211.63      243.34    139.53 o 
 -10   2  14       24.72      -75.27    116.24 o 
  -9   2  14     1593.96     1281.93    255.55 o 
  -8   2  14     7362.23     7293.18    273.89 o 
  -7   2  14      564.34      966.38    109.10 o 
  -6   2  14     9101.71     8508.81    300.48 o 
  -5   2  14      300.44      496.02     72.05 o 
  -4   2  14     2814.45     3651.62    118.18 o 
  -3   2  14     7321.94     7006.76    175.36 o 
  -2   2  14      115.08      379.54     74.15 o 
  -1   2  14      624.77     1034.13     95.31 o 
   0   2  14     2135.28     1823.18    129.38 o 
   1   2  14     4948.48     4766.51    222.73 o 
   2   2  14     4875.91     4452.55    307.25 o 
   3   2  14     3258.56     3564.95    184.77 o 
   4   2  14     4602.14     4280.51    209.11 o 
   5   2  14     3259.79     2557.24    311.81 o 
   6   2  14      379.51      313.11    130.40 o 
   7   2  14        1.48     -124.73    118.84 o 
   8   2  14       79.28      234.19    142.88 o 
   9   2  14        0.80       27.62    157.11 o 
  10   2  14      978.01      705.64    205.13 o 
  11   2  14     1020.24     1586.21    242.16 o 
 -15   3  14      754.43      755.25    211.16 o 
 -14   3  14      814.66      877.61    219.84 o 
 -13   3  14      958.12     1090.15    199.67 o 
 -12   3  14     3056.36     2181.27    185.31 o 
 -11   3  14      140.46      190.13    141.36 o 
 -10   3  14      115.11       68.42    126.44 o 
  -9   3  14      482.32      878.58    145.75 o 
  -8   3  14      222.87      276.98     93.57 o 
  -7   3  14     1519.17     1660.80    154.43 o 
  -6   3  14      490.24      597.82     97.77 o 
  -5   3  14      133.38      460.11     86.43 o 
  -4   3  14     1874.39     2003.64    198.29 o 
  -3   3  14      284.83      453.62     69.17 o 
  -2   3  14     4421.00     4308.68    146.26 o 
  -1   3  14      960.00     1177.17    102.22 o 
   0   3  14     1532.27     1635.29    134.64 o 
   1   3  14     6173.40     5300.19    215.40 o 
   2   3  14      337.70      529.22    139.46 o 
   3   3  14     1427.75     1609.50    164.59 o 
   4   3  14     5139.46     4376.57    210.80 o 
   5   3  14       21.43      -32.20    112.26 o 
   6   3  14        1.67      -10.32    123.21 o 
   7   3  14      446.56      522.16    351.75 o 
   8   3  14      183.19      522.42    164.29 o 
   9   3  14      649.84      755.87    188.26 o 
  10   3  14       53.20     -111.51    166.93 o 
  11   3  14      459.76      613.27    295.32 o 
 -15   4  14      388.72      -68.41    237.56 o 
 -14   4  14     1073.30     1598.08    224.75 o 
 -13   4  14       86.21      412.64    180.43 o 
 -12   4  14     1147.84     1334.61    206.04 o 
 -11   4  14      218.33      431.25    159.20 o 
 -10   4  14        7.57      261.10    141.40 o 
  -9   4  14      181.56      144.40     91.84 o 
  -8   4  14     4862.39     4335.21    170.49 o 
  -7   4  14     1277.43     1675.48    135.27 o 
  -6   4  14     2872.58     3014.13    139.64 o 
  -5   4  14     2031.59     1796.45    120.08 o 
  -4   4  14     7877.92     7502.66    212.57 o 
  -3   4  14      764.24      903.63    139.16 o 
  -2   4  14       58.98      143.02     67.32 o 
  -1   4  14      338.10      471.47     82.90 o 
   0   4  14      547.33      328.04    100.66 o 
   1   4  14      641.01     1009.70    134.67 o 
   2   4  14      118.02       52.18     95.56 o 
   3   4  14     1961.69     1939.98    184.29 o 
   4   4  14     1285.06      768.41    148.30 o 
   5   4  14      702.88     1125.30    163.83 o 
   6   4  14      171.07      178.22    334.43 o 
   7   4  14      314.39      145.73    140.84 o 
   8   4  14       63.92      162.36    257.70 o 
   9   4  14      347.97      343.39    174.93 o 
  10   4  14     1596.14     1760.62    252.88 o 
 -14   5  14      319.70      -33.41    187.34 o 
 -13   5  14      579.10      621.73    569.01 o 
 -12   5  14     6574.88     6246.27    288.28 o 
 -11   5  14      196.24      461.79    167.91 o 
 -10   5  14     8669.22     7961.01    262.65 o 
  -9   5  14     2054.33     2030.15    147.60 o 
  -8   5  14     6640.47     5568.35    199.24 o 
  -7   5  14     3160.69     2863.41    148.56 o 
  -6   5  14      764.98     1070.58    205.00 o 
  -5   5  14     1361.31     1607.72    171.38 o 
  -4   5  14     4390.16     4212.52    205.69 o 
  -3   5  14     8000.35     7105.70    609.36 o 
  -2   5  14     8121.90     7201.20    259.27 o 
  -1   5  14     1018.93     1579.28    142.76 o 
   0   5  14    12147.48    11099.12    389.28 o 
   1   5  14     2118.66     1719.25    202.10 o 
   2   5  14     1776.66     1685.98    152.85 o 
   3   5  14      444.81      416.58    121.41 o 
   4   5  14       29.61      215.57    123.76 o 
   5   5  14        3.89      -30.07    119.69 o 
   6   5  14     6612.17     5725.72    269.04 o 
   7   5  14     3688.98     3308.36    216.82 o 
   8   5  14     4050.43     3270.02    224.12 o 
   9   5  14     2627.52     2474.68    215.75 o 
  10   5  14      372.37      446.58    346.53 o 
 -13   6  14       30.79      279.24    258.20 o 
 -12   6  14      820.69     1068.91    285.21 o 
 -11   6  14     1615.27     2228.81    339.73 o 
 -10   6  14     4300.87     4234.67    236.64 o 
  -9   6  14     1483.14     1968.69    191.10 o 
  -8   6  14      498.53      932.83    162.09 o 
  -7   6  14     3349.36     2949.92    187.10 o 
  -6   6  14     1072.39     1355.02    168.67 o 
  -5   6  14      120.78       80.03    118.74 o 
  -4   6  14     6000.05     5147.81    234.09 o 
  -3   6  14      359.18      398.38     91.11 o 
  -2   6  14     4586.34     3474.54    179.74 o 
  -1   6  14     5235.59     3932.29    301.45 o 
   0   6  14       16.52      356.05    182.05 o 
   1   6  14     2488.47     2235.47    162.31 o 
   2   6  14       94.82      163.46    158.68 o 
   3   6  14      906.83     1014.20    171.91 o 
   4   6  14     8627.48     7747.37    308.30 o 
   5   6  14      264.90       59.62    161.08 o 
   6   6  14     1900.38     1952.96    163.87 o 
   7   6  14     1752.08     1570.35    176.28 o 
   8   6  14     2296.59     2609.77    182.82 o 
   9   6  14      352.99      334.84    265.21 o 
 -12   7  14       37.84      342.72    263.67 o 
 -11   7  14      492.28      281.28    178.04 o 
 -10   7  14      326.44      682.50    250.74 o 
  -9   7  14     2134.22     2339.41    283.22 o 
  -8   7  14      808.77     1662.60    460.38 o 
  -7   7  14     5713.59     5465.38    255.22 o 
  -6   7  14      292.66      500.92    204.42 o 
  -5   7  14     4596.59     4365.04    226.49 o 
  -4   7  14     3123.59     2742.93    186.76 o 
  -3   7  14    11094.48     9054.64    502.22 o 
  -2   7  14     1727.95     1813.24    167.41 o 
  -1   7  14      531.73      733.73    108.08 o 
   0   7  14      691.97      838.59    215.35 o 
   1   7  14      921.02     1148.10    130.36 o 
   2   7  14     3171.53     3283.12    158.13 o 
   3   7  14     6019.32     5869.62    226.51 o 
   4   7  14     2303.55     2248.07    128.17 o 
   5   7  14      996.33     1450.52    168.97 o 
   6   7  14      485.94      862.25    152.43 o 
   7   7  14      284.21      529.84    153.01 o 
   8   7  14       55.89      244.59    153.13 o 
 -11   8  14     1726.77     2108.75    253.11 o 
 -10   8  14      485.77      918.44    208.34 o 
  -9   8  14      435.44      726.81    184.43 o 
  -8   8  14        0.21      373.28    162.20 o 
  -7   8  14     1759.39     2408.93    238.11 o 
  -6   8  14      433.90      791.02    169.88 o 
  -5   8  14       12.21       53.95    134.18 o 
  -4   8  14      118.89      442.29    148.01 o 
  -3   8  14      827.52      875.60    161.43 o 
  -2   8  14      480.63     1005.11    242.78 o 
  -1   8  14     1726.33     2063.15    142.27 o 
   0   8  14      523.93      675.99    118.77 o 
   1   8  14     1583.27     1884.34    158.27 o 
   2   8  14     1498.15     2239.87    179.04 o 
   3   8  14      356.59      832.99    119.85 o 
   4   8  14      213.66      580.59    122.65 o 
   5   8  14       71.79       70.73    113.44 o 
   6   8  14       22.02      248.93    160.26 o 
   7   8  14      540.81      881.57    177.11 o 
  -9   9  14       10.07      394.75    263.50 o 
  -8   9  14      205.16      534.13    264.66 o 
  -7   9  14     1609.50     1738.44    324.82 o 
  -6   9  14     1456.61     2145.06    234.24 o 
  -5   9  14     1055.10     1081.04    190.76 o 
  -4   9  14      890.88     1215.80    193.71 o 
  -3   9  14       26.59      100.32    154.04 o 
  -2   9  14       97.59      317.19    217.76 o 
  -1   9  14      455.52      333.10    221.74 o 
   0   9  14       34.72      144.69    117.35 o 
   1   9  14     2850.58     2386.20    151.80 o 
   2   9  14      192.95      341.38    127.70 o 
   3   9  14      837.93      451.87    130.93 o 
   4   9  14      118.78      161.69    119.67 o 
   5   9  14      120.91       36.19    123.61 o 
  -7  10  14      104.13      545.56    277.59 o 
  -6  10  14      106.35      574.89    267.97 o 
  -5  10  14      459.54      250.08    250.41 o 
  -4  10  14        0.38       81.54    242.29 o 
  -3  10  14     1273.88     1225.52    305.26 o 
  -2  10  14      492.90      538.93    253.39 o 
  -1  10  14     1739.99     1512.22    345.37 o 
   0  10  14      229.95      509.18    165.64 o 
   1  10  14      337.91      589.22    150.54 o 
   2  10  14        0.92     -136.29    165.41 o 
 -15   1  15      438.07      245.39    276.67 o 
 -14   1  15        0.43       88.26    171.62 o 
 -13   1  15     1186.75     1429.03    218.80 o 
 -12   1  15     2205.35     2253.57    266.81 o 
 -11   1  15     1238.24     1598.21    293.25 o 
 -10   1  15     6526.76     5136.66    357.88 o 
  -9   1  15     1254.83     1636.21    186.95 o 
  -8   1  15     4328.77     3918.88    207.12 o 
  -7   1  15    10025.04     8938.45    369.83 o 
  -6   1  15     1812.83     1966.95    226.16 o 
  -5   1  15      462.64      513.54     75.07 o 
  -4   1  15     7500.52     6215.95    162.58 o 
  -3   1  15      831.16     1015.11     85.08 o 
  -2   1  15     4748.27     4605.38    157.05 o 
  -1   1  15     5175.79     3886.31    177.21 o 
   0   1  15    14661.78    13669.69    421.19 o 
   1   1  15     4815.36     3877.19    301.28 o 
   2   1  15      398.08      641.14    124.74 o 
   3   1  15      428.16      341.97    113.36 o 
   4   1  15      185.60      441.85    260.02 o 
   5   1  15       61.17       56.07    123.97 o 
   6   1  15     4027.85     3335.15    201.82 o 
   7   1  15     5597.47     4637.02    245.09 o 
   8   1  15      504.07      379.12    161.77 o 
   9   1  15     1868.77     2470.15    254.29 o 
  10   1  15      569.59      406.16    205.58 o 
  11   1  15      900.20     1656.87    248.68 o 
 -15   2  15     2727.17     2714.11    232.21 o 
 -14   2  15      962.92     1291.16    292.42 o 
 -13   2  15       92.65      335.99    174.74 o 
 -12   2  15     2865.30     2457.84    274.52 o 
 -11   2  15     1476.44     1993.16    233.67 o 
 -10   2  15      952.62     1270.05    447.95 o 
  -9   2  15     4907.00     4134.02    417.29 o 
  -8   2  15     1199.41     1765.53    180.64 o 
  -7   2  15     3039.65     2786.38    133.48 o 
  -6   2  15     3629.10     3881.68    238.61 o 
  -5   2  15     5503.70     5494.14    153.61 o 
  -4   2  15    18418.98    17051.36    329.07 o 
  -3   2  15     1691.97     1619.95     87.45 o 
  -2   2  15        6.87       54.83     69.85 o 
  -1   2  15     2202.87     2180.83    188.76 o 
   0   2  15      612.01      705.90    118.88 o 
   1   2  15     3228.85     2739.41    239.64 o 
   2   2  15     3741.25     3437.33    183.03 o 
   3   2  15     5766.69     5581.32    254.39 o 
   4   2  15     1870.15     1878.89    152.16 o 
   5   2  15     5978.45     5352.80    249.16 o 
   6   2  15     1368.66     1777.37    422.59 o 
   7   2  15       32.39       51.83    143.70 o 
   8   2  15      228.35       86.81    242.37 o 
   9   2  15       31.89      366.49    181.81 o 
  10   2  15       86.08      277.71    196.88 o 
  11   2  15     1545.48     1401.16    243.87 o 
 -15   3  15     5325.87     5180.13    422.76 o 
 -14   3  15     1376.76     1609.86    244.38 o 
 -13   3  15      213.51      105.37    283.80 o 
 -12   3  15     1553.83     1715.54    214.32 o 
 -11   3  15     4748.93     4130.13    229.91 o 
 -10   3  15       72.72      170.64    131.98 o 
  -9   3  15      998.96     1453.34    308.25 o 
  -8   3  15     3722.66     3710.15    158.15 o 
  -7   3  15       24.45      301.31     94.22 o 
  -6   3  15    12371.34    11378.78    296.00 o 
  -5   3  15    21053.58    21360.64    468.02 o 
  -4   3  15     1987.10     2127.67     98.29 o 
  -3   3  15     2129.82     2165.28     98.24 o 
  -2   3  15     6701.81     5955.76    181.98 o 
  -1   3  15      380.23      501.35     89.38 o 
   0   3  15     2076.56     1759.28    329.37 o 
   1   3  15      709.72      872.04    128.70 o 
   2   3  15      222.97      284.49    112.44 o 
   3   3  15     1343.76     1788.94    174.74 o 
   4   3  15    14403.91    12980.90    413.30 o 
   5   3  15      487.40      190.40    129.19 o 
   6   3  15      191.35      206.65    138.58 o 
   7   3  15     2187.06     2154.79    225.69 o 
   8   3  15       95.62      268.33    320.92 o 
   9   3  15      135.89        2.01    249.91 o 
  10   3  15     1544.77     1648.24    239.35 o 
 -14   4  15        0.24       37.17    194.56 o 
 -13   4  15      567.39      882.29    236.65 o 
 -12   4  15     2551.86     2435.84    198.39 o 
 -11   4  15     3280.72     2678.80    252.64 o 
 -10   4  15     5985.92     5436.97    358.29 o 
  -9   4  15     5457.21     4550.91    182.70 o 
  -8   4  15     2108.00     2132.75    129.79 o 
  -7   4  15      940.67     1534.98    156.47 o 
  -6   4  15     5160.33     4327.77    166.20 o 
  -5   4  15      270.09      446.92     94.57 o 
  -4   4  15     6782.98     6111.19    164.30 o 
  -3   4  15     2599.47     1954.76    128.26 o 
  -2   4  15      155.92      425.35    104.39 o 
  -1   4  15     3207.25     3167.64    320.34 o 
   0   4  15    13834.59    12322.27    378.54 o 
   1   4  15     3922.74     3811.40    192.98 o 
   2   4  15       80.33       11.41    103.14 o 
   3   4  15      381.59      492.10    136.13 o 
   4   4  15     1004.29     1384.98    172.89 o 
   5   4  15      157.14     -103.56    284.80 o 
   6   4  15     1832.41     2227.64    284.55 o 
   7   4  15     3222.69     2937.36    208.34 o 
   8   4  15     3837.42     3365.87    234.18 o 
   9   4  15      287.66      253.45    191.05 o 
  10   4  15      890.66      868.60    229.49 o 
 -14   5  15       28.60      671.33    208.29 o 
 -13   5  15       30.52      100.48    191.00 o 
 -12   5  15       55.71      120.21    172.72 o 
 -11   5  15     3283.21     3594.26    227.61 o 
 -10   5  15     1090.30     2125.16    475.79 o 
  -9   5  15     1819.81     1865.32    151.81 o 
  -8   5  15     1973.38     2099.49    166.30 o 
  -7   5  15     3579.81     3751.70    208.37 o 
  -6   5  15      605.15      663.85    143.99 o 
  -5   5  15      100.86      195.06    112.94 o 
  -4   5  15       40.62      258.11    112.74 o 
  -3   5  15        2.99      396.48    106.22 o 
  -2   5  15      452.88      451.30    111.23 o 
  -1   5  15     3441.16     3492.68    183.81 o 
   0   5  15     1868.15     1791.18    146.28 o 
   1   5  15     2834.74     2316.53    164.56 o 
   2   5  15       11.25      104.32    119.85 o 
   3   5  15     1753.59     1905.56    223.23 o 
   4   5  15     2334.36     2205.51    174.52 o 
   5   5  15      355.24      878.95    175.30 o 
   6   5  15      353.66      130.43    312.55 o 
   7   5  15      611.93     1229.61    211.29 o 
   8   5  15       15.01      -64.14    164.90 o 
   9   5  15      775.40     1125.76    215.10 o 
 -13   6  15     1315.85     1990.33    350.01 o 
 -12   6  15        2.95      -69.27    235.00 o 
 -11   6  15     1880.37     2437.46    372.38 o 
 -10   6  15      536.64      860.78    183.60 o 
  -9   6  15     1560.49     2080.96    227.33 o 
  -8   6  15     5079.05     4310.71    242.37 o 
  -7   6  15       59.54      388.20    135.75 o 
  -6   6  15     1234.31     1295.30    181.29 o 
  -5   6  15      921.66     1541.06    183.37 o 
  -4   6  15     1365.88     1826.37    158.14 o 
  -3   6  15     5400.04     4154.89    214.23 o 
  -2   6  15     2043.65     1929.60    148.42 o 
  -1   6  15     4099.49     3451.19    190.22 o 
   0   6  15     1750.72     1782.25    181.16 o 
   1   6  15       15.03      186.58    116.76 o 
   2   6  15     3971.88     3341.46    197.62 o 
   3   6  15      945.84     1185.30    176.36 o 
   4   6  15        1.03      -11.93    134.85 o 
   5   6  15     2621.11     2531.56    230.27 o 
   6   6  15        5.54     -160.92    221.16 o 
   7   6  15     1315.75     1234.99    209.60 o 
   8   6  15      555.51      930.72    325.56 o 
 -12   7  15       21.37      219.75    267.48 o 
 -11   7  15     1204.45     1746.39    332.44 o 
 -10   7  15      130.93      294.29    166.76 o 
  -9   7  15      104.82      129.30    148.67 o 
  -8   7  15      387.70      621.81    232.10 o 
  -7   7  15      183.44      122.36    168.13 o 
  -6   7  15      193.45      433.83    149.80 o 
  -5   7  15     2271.32     2338.96    381.66 o 
  -4   7  15       33.25      150.15    129.42 o 
  -3   7  15     2278.44     2074.47    165.73 o 
  -2   7  15       30.71       42.65    113.29 o 
  -1   7  15      153.95      194.47    113.95 o 
   0   7  15      201.52      250.88    242.87 o 
   1   7  15      444.66      485.59    181.88 o 
   2   7  15      799.30      674.80    162.25 o 
   3   7  15     1383.26     1885.36    215.47 o 
   4   7  15       61.75     -121.06    150.28 o 
   5   7  15     1773.13     2403.68    245.76 o 
   6   7  15      111.19      135.80    212.87 o 
   7   7  15     1162.48     1465.72    339.40 o 
 -11   8  15      168.38      699.70    215.95 o 
 -10   8  15       67.65      295.32    360.53 o 
  -9   8  15      160.22      399.80    183.68 o 
  -8   8  15     2563.34     2797.97    279.82 o 
  -7   8  15     2752.61     2389.76    192.07 o 
  -6   8  15     2116.27     2223.54    205.25 o 
  -5   8  15     2663.44     2209.59    183.73 o 
  -4   8  15     4638.22     3461.30    216.46 o 
  -3   8  15     1446.25     1826.06    212.31 o 
  -2   8  15      201.89       30.16    183.79 o 
  -1   8  15       34.12      184.35    155.45 o 
   0   8  15       41.88      -86.41    108.83 o 
   1   8  15     1753.25     1899.21    172.34 o 
   2   8  15     2851.51     2552.62    177.25 o 
   3   8  15     2682.91     2752.83    168.26 o 
   4   8  15     1617.68     1460.67    226.75 o 
   5   8  15     2387.69     2992.81    244.67 o 
   6   8  15      720.10      503.55    161.58 o 
  -9   9  15       70.34     -143.85    286.70 o 
  -8   9  15     1594.68     1819.64    339.57 o 
  -7   9  15      863.98     1010.33    201.67 o 
  -6   9  15      902.21     1679.53    362.44 o 
  -5   9  15      675.04     1069.29    280.32 o 
  -4   9  15      313.62      795.98    172.43 o 
  -3   9  15      341.37      506.93    219.83 o 
  -2   9  15     1222.39      959.87    291.34 o 
  -1   9  15     1263.67     1298.27    312.89 o 
   0   9  15     3309.89     2995.41    165.66 o 
   1   9  15     1045.15     1476.34    163.04 o 
   2   9  15     1078.90     1197.24    163.83 o 
   3   9  15       13.79      121.28    137.32 o 
   4   9  15      420.96      405.61    238.99 o 
  -5  10  15       45.87      293.99    255.55 o 
  -4  10  15      677.64     1003.29    281.73 o 
  -3  10  15      204.91      151.64    251.90 o 
  -2  10  15      265.10      739.13    276.09 o 
  -1  10  15     1049.14     1529.46    320.01 o 
   0  10  15     3065.50     3315.13    435.19 o 
   1  10  15      551.52      909.05    164.42 o 
 -15   0  16     1496.89     1256.35    352.99 o 
 -14   0  16      117.85     -189.09    246.93 o 
 -13   0  16      656.35      979.09    303.27 o 
 -12   0  16     1031.00     1236.96    293.16 o 
 -11   0  16     3563.60     3509.68    303.11 o 
 -10   0  16     1198.61     1741.09    230.19 o 
  -9   0  16     8454.48     7207.46    424.58 o 
  -8   0  16    15877.99    15518.48    675.65 o 
  -7   0  16     7963.57     6617.99    380.67 o 
  -6   0  16    10492.23    10365.14    328.02 o 
  -5   0  16      994.44     1177.03    138.87 o 
  -4   0  16        0.59      132.65     95.37 o 
  -3   0  16      549.82      517.49    110.64 o 
  -2   0  16     9621.48     7455.62    587.74 o 
  -1   0  16    28108.27    24823.83    887.94 o 
   0   0  16    26299.03    23333.49    854.30 o 
   1   0  16     1215.69     2043.53    256.37 o 
   2   0  16       16.13      306.59    156.61 o 
   3   0  16    11319.20     9901.46    479.77 o 
   4   0  16      951.76     1154.10    234.17 o 
   5   0  16      919.99     1054.83    256.04 o 
   6   0  16     2230.54     1959.84    250.74 o 
   7   0  16      557.30      739.79    254.88 o 
   8   0  16     6680.56     6050.55    415.30 o 
   9   0  16     1455.88     1147.63    306.75 o 
  10   0  16     1846.72     2071.87    376.03 o 
 -15   1  16       36.65      144.67    205.99 o 
 -14   1  16     1183.97     1716.28    398.32 o 
 -13   1  16     3295.45     2290.04    200.52 o 
 -12   1  16      656.95      740.48    351.42 o 
 -11   1  16     2771.49     2504.98    188.34 o 
 -10   1  16        0.30       84.67    160.83 o 
  -9   1  16       35.65      110.99    116.95 o 
  -8   1  16     5403.61     4488.71    226.91 o 
  -7   1  16      697.62      823.92    113.08 o 
  -6   1  16     1554.37     1737.40    211.45 o 
  -5   1  16     5497.45     4783.38    143.83 o 
  -4   1  16     5256.03     5152.48    150.36 o 
  -3   1  16     2472.21     2495.46    134.53 o 
  -2   1  16      826.50     1067.98    105.45 o 
  -1   1  16     5677.58     5719.99    226.98 o 
   0   1  16      765.27      973.30    137.66 o 
   1   1  16      180.22      181.45    103.82 o 
   2   1  16     6380.53     5942.35    244.79 o 
   3   1  16     1390.40     1951.78    185.22 o 
   4   1  16     6240.97     5280.93    244.27 o 
   5   1  16     1392.02     1326.88    179.41 o 
   6   1  16      211.20      118.15    136.59 o 
   7   1  16      808.35      905.02    180.23 o 
   8   1  16        9.18       56.80    150.37 o 
   9   1  16       28.31     -118.31    166.97 o 
  10   1  16      806.21     1129.85    238.91 o 
 -15   2  16      762.47     1484.89    260.76 o 
 -14   2  16     2730.24     2755.10    251.40 o 
 -13   2  16      810.05     1238.99    220.03 o 
 -12   2  16      139.17      136.42    162.79 o 
 -11   2  16     3717.23     3077.01    205.14 o 
 -10   2  16     1172.17     1486.53    197.04 o 
  -9   2  16        3.62      -53.03    114.69 o 
  -8   2  16     1714.40     1713.04    151.73 o 
  -7   2  16     1035.00     1505.68    151.66 o 
  -6   2  16     2669.53     2375.32    127.96 o 
  -5   2  16     3975.28     3590.93    237.62 o 
  -4   2  16     3069.41     3656.23    127.63 o 
  -3   2  16     7124.45     5833.81    162.00 o 
  -2   2  16      401.93      639.72     95.07 o 
  -1   2  16      201.62      371.35     89.52 o 
   0   2  16     2121.98     1893.31    141.29 o 
   1   2  16      825.56      980.00    143.35 o 
   2   2  16     4713.70     4108.50    356.55 o 
   3   2  16     5293.16     4821.38    277.09 o 
   4   2  16     1096.93     1437.00    181.05 o 
   5   2  16     2327.43     2075.46    171.02 o 
   6   2  16       22.52      -70.36    301.53 o 
   7   2  16     1286.82     2111.60    228.97 o 
   8   2  16        2.30       13.70    164.65 o 
   9   2  16        0.28       80.23    263.58 o 
  10   2  16      350.29      349.87    209.17 o 
 -15   3  16      626.93     1327.46    246.83 o 
 -14   3  16      177.88      293.33    313.55 o 
 -13   3  16       16.87      293.55    183.38 o 
 -12   3  16     2254.08     2338.33    199.20 o 
 -11   3  16      952.65      890.76    219.67 o 
 -10   3  16     1087.41      897.05    180.73 o 
  -9   3  16      959.94     1492.93    370.97 o 
  -8   3  16      948.14     1231.79    217.21 o 
  -7   3  16     1665.95     1796.70    145.37 o 
  -6   3  16      249.05      301.47     92.39 o 
  -5   3  16     1581.57     1911.98    147.46 o 
  -4   3  16     3147.28     2928.94    139.81 o 
  -3   3  16     1437.70     1740.27    107.94 o 
  -2   3  16      532.34      894.20    112.02 o 
  -1   3  16     4617.75     3798.43    150.10 o 
   0   3  16      483.77      837.93    128.96 o 
   1   3  16      501.16      491.88    122.51 o 
   2   3  16      574.66      801.88    138.30 o 
   3   3  16     2282.70     2076.09    157.53 o 
   4   3  16      509.35      637.44    216.43 o 
   5   3  16      920.42      754.57    158.11 o 
   6   3  16      791.66     1175.18    184.59 o 
   7   3  16        5.48      -66.84    151.03 o 
   8   3  16      161.72      297.92    174.30 o 
   9   3  16      342.54      538.36    193.24 o 
  10   3  16        1.53      229.17    210.50 o 
 -14   4  16      212.68      207.48    211.01 o 
 -13   4  16     1307.84     1263.11    224.58 o 
 -12   4  16     2814.26     2293.70    196.75 o 
 -11   4  16        2.30      166.60    175.00 o 
 -10   4  16       48.50      246.08    146.24 o 
  -9   4  16       28.10      106.33    109.51 o 
  -8   4  16      669.87     1193.28    135.38 o 
  -7   4  16     3805.74     2967.87    147.34 o 
  -6   4  16     3158.94     3078.03    146.84 o 
  -5   4  16     1932.22     1713.95    146.33 o 
  -4   4  16     1238.60     1552.95    133.74 o 
  -3   4  16     6891.45     6169.39    200.76 o 
  -2   4  16       55.69      200.72    146.42 o 
  -1   4  16        0.06      -60.51     94.97 o 
   0   4  16       59.12      348.33    114.89 o 
   1   4  16        4.52       90.51    110.01 o 
   2   4  16     4076.64     3621.56    199.78 o 
   3   4  16     5383.90     4785.80    233.00 o 
   4   4  16      766.26      767.01    253.56 o 
   5   4  16      634.77      745.74    168.53 o 
   6   4  16      549.95      182.37    150.77 o 
   7   4  16      211.01      226.34    175.73 o 
   8   4  16        0.02     -146.98    181.96 o 
   9   4  16       10.83       93.71    257.78 o 
 -13   5  16       56.24      415.86    197.49 o 
 -12   5  16     1043.42     1693.42    233.69 o 
 -11   5  16     1114.53     2022.60    242.46 o 
 -10   5  16     4547.37     3936.46    233.20 o 
  -9   5  16     5067.12     4732.54    243.27 o 
  -8   5  16     5940.22     4977.71    246.14 o 
  -7   5  16     7688.10     6785.92    285.80 o 
  -6   5  16       46.60       -1.38    123.13 o 
  -5   5  16      254.12      287.72    152.71 o 
  -4   5  16       15.02       37.01    105.99 o 
  -3   5  16     2379.66     2495.07    129.76 o 
  -2   5  16     5410.44     4922.72    218.74 o 
  -1   5  16     4982.23     4189.30    245.44 o 
   0   5  16     5842.00     4655.23    221.34 o 
   1   5  16     6903.74     6421.10    268.36 o 
   2   5  16     5287.16     4177.86    219.30 o 
   3   5  16      461.01      650.54    143.76 o 
   4   5  16      284.04      735.92    411.41 o 
   5   5  16        7.43       93.78    148.56 o 
   6   5  16     1023.34     1268.61    198.90 o 
   7   5  16     1628.71     2031.20    237.91 o 
   8   5  16      315.05      282.03    180.38 o 
 -12   6  16     3472.71     3185.36    328.79 o 
 -11   6  16       39.43       84.52    244.28 o 
 -10   6  16     1780.97     2002.49    228.76 o 
  -9   6  16      694.35     1030.34    179.32 o 
  -8   6  16     1913.59     2246.05    199.86 o 
  -7   6  16     2943.89     3024.92    200.08 o 
  -6   6  16      218.47      213.48    145.69 o 
  -5   6  16     1279.26     1248.01    180.18 o 
  -4   6  16     3317.38     2639.71    186.16 o 
  -3   6  16     1312.56     1607.83    190.20 o 
  -2   6  16     3193.45     3269.74    284.80 o 
  -1   6  16     1532.11     1763.95    203.92 o 
   0   6  16     2429.61     2179.57    262.17 o 
   1   6  16       91.16        4.34    124.06 o 
   2   6  16      432.91      640.60    190.58 o 
   3   6  16     5070.27     4007.11    231.24 o 
   4   6  16      226.57      263.44    156.05 o 
   5   6  16      214.85      104.14    281.40 o 
   6   6  16      926.53      995.45    209.03 o 
   7   6  16       30.13      167.95    186.59 o 
   8   6  16     1637.69     2159.31    262.80 o 
 -11   7  16      527.72     1029.14    294.82 o 
 -10   7  16      805.77     1323.96    214.41 o 
  -9   7  16       30.81      398.97    169.68 o 
  -8   7  16     1945.46     2023.23    186.67 o 
  -7   7  16     1150.61     1767.82    209.23 o 
  -6   7  16     2327.58     2098.59    180.40 o 
  -5   7  16     3954.59     3430.66    216.52 o 
  -4   7  16    11391.67    10056.45    370.39 o 
  -3   7  16     2435.59     2451.81    231.18 o 
  -2   7  16     2328.98     2509.38    326.81 o 
  -1   7  16      206.59      378.52    128.44 o 
   0   7  16      591.76      845.22    238.39 o 
   1   7  16      927.78      975.26    222.90 o 
   2   7  16     2729.44     2707.61    198.64 o 
   3   7  16     2395.13     2416.85    209.43 o 
   4   7  16     3403.80     3615.65    424.33 o 
   5   7  16      535.11      933.21    198.14 o 
   6   7  16     1555.79     1652.58    237.88 o 
 -10   8  16      163.58       93.93    273.61 o 
  -9   8  16      621.53      575.38    191.84 o 
  -8   8  16      583.04     1190.09    367.08 o 
  -7   8  16       34.17      316.66    280.07 o 
  -6   8  16       87.30      -23.41    221.99 o 
  -5   8  16       67.84      249.54    167.38 o 
  -4   8  16       31.29      471.85    305.43 o 
  -3   8  16        3.44       57.46    149.81 o 
  -2   8  16        4.42      142.52    211.79 o 
  -1   8  16      803.31     1040.41    169.22 o 
   0   8  16      690.16     1009.57    187.52 o 
   1   8  16      354.31      468.06    158.12 o 
   2   8  16      974.71     1492.38    210.86 o 
   3   8  16      515.93     1016.34    244.94 o 
   4   8  16      401.06      307.63    177.01 o 
   5   8  16       67.31      150.36    316.37 o 
  -8   9  16       38.55      648.89    377.27 o 
  -7   9  16      830.11     1396.89    298.22 o 
  -6   9  16      801.16     1382.56    509.35 o 
  -5   9  16      547.51      664.03    181.85 o 
  -4   9  16       90.27       92.86    163.18 o 
  -3   9  16       16.92      190.76    166.52 o 
  -2   9  16     1612.84     1320.98    315.21 o 
  -1   9  16      132.95      506.28    246.93 o 
   0   9  16       17.62      217.39    165.45 o 
   1   9  16      465.82      449.56    251.57 o 
   2   9  16        0.72      -85.38    177.22 o 
   3   9  16      371.25      551.81    354.40 o 
 -15   1  17     2277.30     2628.12    289.19 o 
 -14   1  17      559.59      150.41    192.66 o 
 -13   1  17       89.61      -63.96    171.62 o 
 -12   1  17       48.74      220.51    165.43 o 
 -11   1  17      359.29      364.97    159.90 o 
 -10   1  17     1041.65     1378.53    200.26 o 
  -9   1  17     4053.81     3815.92    217.79 o 
  -8   1  17     2223.61     2286.98    176.52 o 
  -7   1  17     6499.30     7341.87    411.49 o 
  -6   1  17      320.52      393.29     99.73 o 
  -5   1  17     1731.40     1595.58     99.54 o 
  -4   1  17       20.61       90.72     81.62 o 
  -3   1  17       79.24      256.79     73.20 o 
  -2   1  17     4761.91     3876.78    154.73 o 
  -1   1  17     5104.71     4462.56    204.46 o 
   0   1  17      905.49      991.27    146.02 o 
   1   1  17     4919.28     4197.44    211.38 o 
   2   1  17      301.66      358.38    124.59 o 
   3   1  17     1222.31     1148.96    179.56 o 
   4   1  17       83.34      163.37    124.32 o 
   5   1  17      190.51      280.88    146.67 o 
   6   1  17      445.12      634.82    166.51 o 
   7   1  17     2311.69     2570.08    338.99 o 
   8   1  17      329.76      198.15    312.47 o 
   9   1  17     1428.18     1645.85    242.46 o 
 -14   2  17     1419.62     1907.83    295.07 o 
 -13   2  17     2373.04     2458.94    296.40 o 
 -12   2  17     2243.84     2379.93    222.73 o 
 -11   2  17     9101.01     7048.48    309.59 o 
 -10   2  17     1491.71     1243.91    259.85 o 
  -9   2  17      640.93     1042.44    176.36 o 
  -8   2  17        0.27       66.80    133.41 o 
  -7   2  17      594.88      814.41    119.75 o 
  -6   2  17        5.80      176.01     94.36 o 
  -5   2  17    12519.88    11760.72    714.51 o 
  -4   2  17     6023.29     5279.98    159.39 o 
  -3   2  17     2341.32     2523.56    129.87 o 
  -2   2  17     1356.49     1537.37    114.91 o 
  -1   2  17     6527.37     5881.26    193.07 o 
   0   2  17     1254.94     1546.98    160.59 o 
   1   2  17       41.83      126.70    112.20 o 
   2   2  17     1412.07     1938.59    187.14 o 
   3   2  17     3920.55     3198.54    196.40 o 
   4   2  17       15.59      -33.38    180.64 o 
   5   2  17     2965.73     2963.00    202.47 o 
   6   2  17     3692.73     2929.27    206.42 o 
   7   2  17     1231.83     1775.19    231.06 o 
   8   2  17       46.88      111.32    177.12 o 
   9   2  17      248.49       53.70    191.44 o 
 -14   3  17     1920.44     2250.12    410.41 o 
 -13   3  17     4093.97     3649.26    310.73 o 
 -12   3  17     2723.28     2694.59    209.72 o 
 -11   3  17     2988.09     2453.39    200.68 o 
 -10   3  17      524.00      710.06    171.51 o 
  -9   3  17       92.17       82.32    137.34 o 
  -8   3  17     3206.31     2942.34    152.24 o 
  -7   3  17        6.88      -74.17     91.25 o 
  -6   3  17     2152.52     1767.44    122.71 o 
  -5   3  17     3559.65     3831.57    164.31 o 
  -4   3  17    19169.86    16181.82    378.58 o 
  -3   3  17     2602.16     2471.98    116.95 o 
  -2   3  17      649.87      812.42    126.45 o 
  -1   3  17     1368.65     1689.77    113.78 o 
   0   3  17     1968.09     1955.21    122.03 o 
   1   3  17       20.32      113.29    114.76 o 
   2   3  17     1943.81     1956.64    246.26 o 
   3   3  17     1231.91     1337.02    176.57 o 
   4   3  17     5872.44     5025.11    247.37 o 
   5   3  17       85.12       -7.30    135.17 o 
   6   3  17     3689.41     3790.88    228.27 o 
   7   3  17     1605.72     1683.14    241.29 o 
   8   3  17      608.51      635.48    201.71 o 
   9   3  17        4.60      -68.26    221.90 o 
 -14   4  17      100.18      184.00    222.49 o 
 -13   4  17      108.00      460.34    202.48 o 
 -12   4  17       83.61      405.10    193.71 o 
 -11   4  17       14.76      185.52    169.49 o 
 -10   4  17     4176.36     4338.21    240.17 o 
  -9   4  17     7202.01     6220.84    499.90 o 
  -8   4  17     4481.63     4827.13    193.88 o 
  -7   4  17      884.95     1282.88    138.10 o 
  -6   4  17     2814.78     2840.94    278.17 o 
  -5   4  17     1804.05     1998.43    130.94 o 
  -4   4  17        0.03       -8.65    113.63 o 
  -3   4  17     1483.57     1625.75    125.07 o 
  -2   4  17     4740.98     4422.45    206.24 o 
  -1   4  17        2.97      -22.78    142.19 o 
   0   4  17    13067.89    12057.36    387.10 o 
   1   4  17     3200.19     3549.76    387.71 o 
   2   4  17     3434.19     3183.05    195.49 o 
   3   4  17     1308.94     1177.56    249.41 o 
   4   4  17     2098.53     2301.91    225.83 o 
   5   4  17       71.50       87.74    139.41 o 
   6   4  17      966.01     1292.40    203.06 o 
   7   4  17        2.12       29.90    310.65 o 
   8   4  17      543.99     1090.95    451.35 o 
 -13   5  17       25.33      163.37    201.31 o 
 -12   5  17       33.35       30.63    301.62 o 
 -11   5  17     1399.75     1990.17    361.61 o 
 -10   5  17      170.75      199.36    243.28 o 
  -9   5  17      289.85      763.04    168.47 o 
  -8   5  17      797.97     1274.20    461.04 o 
  -7   5  17     3886.86     3920.80    222.81 o 
  -6   5  17      111.20      106.03    124.27 o 
  -5   5  17      402.23      519.01    137.67 o 
  -4   5  17      132.35      329.87    130.63 o 
  -3   5  17      791.80     1005.52    182.21 o 
  -2   5  17       58.09       98.37    116.11 o 
  -1   5  17     3054.33     3080.64    196.88 o 
   0   5  17      389.15      556.68    174.09 o 
   1   5  17     3692.92     3651.83    210.31 o 
   2   5  17        8.66      125.42    162.33 o 
   3   5  17     1321.39     1448.97    191.92 o 
   4   5  17       23.37      113.63    225.30 o 
   5   5  17      230.55      177.00    159.25 o 
   6   5  17       55.35      170.31    169.55 o 
   7   5  17      233.44      398.90    196.22 o 
   8   5  17        1.19       61.71    198.62 o 
 -12   6  17       27.73      232.18    279.08 o 
 -11   6  17     4104.03     3920.18    369.07 o 
 -10   6  17        2.13      351.83    249.58 o 
  -9   6  17     2049.42     1930.07    227.17 o 
  -8   6  17     1903.26     2214.05    237.40 o 
  -7   6  17      588.89      851.02    240.88 o 
  -6   6  17     2233.41     1878.29    253.56 o 
  -5   6  17     1501.20     2142.11    175.52 o 
  -4   6  17       66.48      322.18    136.76 o 
  -3   6  17     3370.54     2845.66    191.10 o 
  -2   6  17      525.52      592.51    145.51 o 
  -1   6  17     3297.13     3329.34    200.53 o 
   0   6  17     3239.23     2508.01    182.98 o 
   1   6  17      426.26       21.78    140.54 o 
   2   6  17     1512.68     1530.27    200.52 o 
   3   6  17     1069.64     1541.30    239.30 o 
   4   6  17      888.47     1224.01    204.11 o 
   5   6  17     2262.24     2496.27    209.91 o 
   6   6  17        1.42      241.83    175.41 o 
   7   6  17     2277.36     2383.30    387.29 o 
 -11   7  17      240.00      123.30    304.93 o 
 -10   7  17      514.28      477.79    195.58 o 
  -9   7  17      989.60     1160.60    389.04 o 
  -8   7  17       12.73      223.18    151.15 o 
  -7   7  17        9.68      262.12    158.13 o 
  -6   7  17        1.15      173.60    199.78 o 
  -5   7  17      643.19      898.47    185.32 o 
  -4   7  17     2050.39     2080.55    199.03 o 
  -3   7  17     2703.75     2471.59    210.28 o 
  -2   7  17      194.73       26.18    176.99 o 
  -1   7  17      485.15      714.69    149.99 o 
   0   7  17       39.51       81.27    140.27 o 
   1   7  17      677.54      298.77    156.46 o 
   2   7  17      681.68      526.52    171.36 o 
   3   7  17      120.48      197.85    223.15 o 
   4   7  17      693.52      935.56    204.38 o 
   5   7  17      424.83      868.33    200.98 o 
  -9   8  17       54.49      599.34    201.04 o 
  -8   8  17       32.09      229.87    180.36 o 
  -7   8  17      420.99      507.34    188.64 o 
  -6   8  17      945.70      902.85    272.20 o 
  -5   8  17     5049.92     3895.21    238.98 o 
  -4   8  17     1147.65     1174.76    210.51 o 
  -3   8  17     2431.65     2200.04    190.42 o 
  -2   8  17      307.77      320.67    217.10 o 
  -1   8  17     1378.09     1340.37    291.34 o 
   0   8  17      166.99      315.81    153.70 o 
   1   8  17      937.44      668.35    174.29 o 
   2   8  17     1100.31      938.91    197.66 o 
   3   8  17     2121.73     2669.05    625.11 o 
   4   8  17      406.36      327.28    179.29 o 
  -6   9  17      386.64      384.50    190.52 o 
  -5   9  17       45.92      115.71    179.74 o 
  -4   9  17     1428.54     1634.59    517.97 o 
  -3   9  17      412.13      737.03    198.24 o 
  -2   9  17      185.21     -217.18    163.87 o 
  -1   9  17     1260.56     1434.50    327.97 o 
   0   9  17      127.99      296.15    250.24 o 
   1   9  17     1184.87     1560.55    227.09 o 
 -14   0  18     2739.31     3006.88    447.78 o 
 -13   0  18      283.85      139.70    260.68 o 
 -12   0  18      635.84      632.23    256.37 o 
 -11   0  18      143.30     -253.89    219.91 o 
 -10   0  18     2196.43     1928.35    256.04 o 
  -9   0  18     3197.26     2832.54    289.35 o 
  -8   0  18    22691.61    23921.97    959.21 o 
  -7   0  18     1415.46     1748.54    221.24 o 
  -6   0  18     4694.22     3831.68    298.47 o 
  -5   0  18      114.36      250.57    106.87 o 
  -4   0  18     1291.06     1786.75    171.94 o 
  -3   0  18      186.37      240.99    115.94 o 
  -2   0  18     8388.21     7161.62    274.38 o 
  -1   0  18     3896.88     3968.07    287.70 o 
   0   0  18    16496.41    14276.55    609.53 o 
   1   0  18        1.91     -134.73    147.83 o 
   2   0  18     9421.98     8629.04    456.07 o 
   3   0  18      111.03       51.21    192.74 o 
   4   0  18     2322.18     2284.99    322.17 o 
   5   0  18      515.46      203.67    227.87 o 
   6   0  18      196.66      373.71    229.86 o 
   7   0  18       46.62      421.93    240.96 o 
   8   0  18     1594.34     1926.70    366.58 o 
   9   0  18      222.61      334.26    330.12 o 
 -14   1  18       84.61      102.62    264.74 o 
 -13   1  18      986.20     1107.67    223.48 o 
 -12   1  18     3726.05     3362.47    233.89 o 
 -11   1  18      319.02      388.07    169.96 o 
 -10   1  18      432.49      469.52    259.69 o 
  -9   1  18     1543.98     1803.51    188.30 o 
  -8   1  18       36.32       92.08    128.22 o 
  -7   1  18     1725.54     1913.00    181.78 o 
  -6   1  18     3899.72     3851.28    269.44 o 
  -5   1  18      307.87      293.36     81.95 o 
  -4   1  18     5580.71     4978.18    155.90 o 
  -3   1  18       75.60      163.41     95.47 o 
  -2   1  18     2323.46     1816.64    119.36 o 
  -1   1  18     7908.46     6914.41    265.38 o 
   0   1  18     1939.46     2030.84    190.50 o 
   1   1  18     1169.45     1560.18    174.73 o 
   2   1  18      816.74      902.98    164.41 o 
   3   1  18     2095.99     1917.68    167.27 o 
   4   1  18     2957.81     2636.71    195.66 o 
   5   1  18     1321.03     1556.96    344.29 o 
   6   1  18     1001.51     1144.72    203.62 o 
   7   1  18        8.78       39.46    165.53 o 
   8   1  18      555.90      497.12    203.36 o 
   9   1  18      550.62      805.36    225.05 o 
 -14   2  18      468.41      728.88    225.69 o 
 -13   2  18     1906.26     2238.88    205.53 o 
 -12   2  18     1803.95     2122.46    403.95 o 
 -11   2  18     4003.99     3467.37    245.60 o 
 -10   2  18      109.60      507.11    170.89 o 
  -9   2  18      418.67      422.81    160.94 o 
  -8   2  18       71.86      -33.73    202.02 o 
  -7   2  18      328.71      603.98    109.41 o 
  -6   2  18     2704.99     2639.71    270.91 o 
  -5   2  18     3180.52     2967.72    206.68 o 
  -4   2  18     1002.26     1152.14    124.46 o 
  -3   2  18     3931.16     3333.55    238.51 o 
  -2   2  18      290.89      674.96    106.87 o 
  -1   2  18      229.42      299.88     97.42 o 
   0   2  18      980.99     1031.33    179.98 o 
   1   2  18      140.68      225.66    115.75 o 
   2   2  18     1246.22     1482.03    181.40 o 
   3   2  18     2195.24     2198.81    337.66 o 
   4   2  18      688.99      626.23    267.73 o 
   5   2  18     2754.67     2813.47    204.89 o 
   6   2  18      468.17      493.58    176.02 o 
   7   2  18     2678.57     2694.86    273.52 o 
   8   2  18       81.73      146.48    198.62 o 
 -14   3  18      160.01      503.85    215.02 o 
 -13   3  18       80.84       71.11    199.56 o 
 -12   3  18      323.47      670.08    199.87 o 
 -11   3  18      209.51      347.17    167.88 o 
 -10   3  18     1573.27     2220.34    241.10 o 
  -9   3  18      506.13      393.89    153.81 o 
  -8   3  18      357.90      294.43    140.35 o 
  -7   3  18      833.39     1136.22    136.37 o 
  -6   3  18      804.04      853.00    124.93 o 
  -5   3  18     2830.60     2257.98    285.38 o 
  -4   3  18     2853.98     2755.57    168.92 o 
  -3   3  18       80.02      177.30     79.33 o 
  -2   3  18       57.28       61.13     87.74 o 
  -1   3  18      305.99      494.94    171.42 o 
   0   3  18      883.88     1112.62    162.38 o 
   1   3  18     1010.73     1434.13    209.81 o 
   2   3  18      115.87        2.98    129.46 o 
   3   3  18     1420.68     1535.73    242.54 o 
   4   3  18       33.12      -21.25    169.45 o 
   5   3  18      736.72      621.28    179.35 o 
   6   3  18     1149.78     1277.98    236.49 o 
   7   3  18       22.51       18.56    179.50 o 
   8   3  18      353.44      517.14    219.18 o 
 -13   4  18     2450.11     2719.59    217.61 o 
 -12   4  18     1382.42     1315.26    231.70 o 
 -11   4  18     2138.96     2559.80    264.38 o 
 -10   4  18      214.04      634.04    176.30 o 
  -9   4  18      137.78      144.48    153.45 o 
  -8   4  18      399.42      574.71    127.62 o 
  -7   4  18      541.80      364.40    181.84 o 
  -6   4  18      195.17      179.34    130.67 o 
  -5   4  18     3325.45     2521.57    180.84 o 
  -4   4  18      493.49      666.77    182.79 o 
  -3   4  18     4006.16     3239.97    207.87 o 
  -2   4  18      399.89      867.50    384.97 o 
  -1   4  18     1137.32     1040.07    156.52 o 
   0   4  18       10.87      234.98    119.71 o 
   1   4  18      132.86      288.47    136.40 o 
   2   4  18      496.88      545.34    148.02 o 
   3   4  18     2945.45     2514.41    190.91 o 
   4   4  18      310.63      420.61    166.20 o 
   5   4  18     1493.25     1343.93    275.93 o 
   6   4  18       50.47        5.65    196.80 o 
   7   4  18      852.70      985.33    216.60 o 
   8   4  18        0.15     -215.67    187.44 o 
 -12   5  18        0.01      476.29    284.88 o 
 -11   5  18      916.64      880.82    316.03 o 
 -10   5  18      891.58     1154.26    318.69 o 
  -9   5  18     7462.41     6948.12    304.25 o 
  -8   5  18     1138.19     1662.17    241.13 o 
  -7   5  18     5423.94     4451.80    345.86 o 
  -6   5  18     2426.42     1977.75    173.85 o 
  -5   5  18      442.27      637.45    154.62 o 
  -4   5  18       98.61      188.95    141.88 o 
  -3   5  18      533.69      597.52    157.69 o 
  -2   5  18     1881.49     1912.07    171.92 o 
  -1   5  18    10723.87     8258.05    313.49 o 
   0   5  18      793.70      795.79    158.89 o 
   1   5  18     5706.84     4687.92    241.80 o 
   2   5  18      684.73      730.02    370.23 o 
   3   5  18     4815.13     4608.59    250.71 o 
   4   5  18        0.16      291.16    291.18 o 
   5   5  18      243.77      176.47    242.04 o 
   6   5  18        0.42        6.60    222.73 o 
   7   5  18      587.23       93.98    192.34 o 
 -11   6  18       84.60       81.87    288.03 o 
 -10   6  18       33.16      215.94    249.25 o 
  -9   6  18       14.05      102.59    160.60 o 
  -8   6  18     3493.55     3715.02    234.84 o 
  -7   6  18      441.77      524.74    179.48 o 
  -6   6  18      161.82      370.86    271.37 o 
  -5   6  18     1871.16     2157.64    225.82 o 
  -4   6  18       11.52     -188.20    120.82 o 
  -3   6  18      933.22     1404.03    196.33 o 
  -2   6  18     3788.95     3171.11    290.51 o 
  -1   6  18       39.36      300.21    133.29 o 
   0   6  18     2722.00     2428.98    182.98 o 
   1   6  18       29.07      186.73    149.21 o 
   2   6  18     1286.24     1523.81    205.01 o 
   3   6  18     1446.74     1714.77    218.40 o 
   4   6  18      329.47      312.50    171.44 o 
   5   6  18      290.31      269.76    188.09 o 
   6   6  18      428.71      414.98    241.38 o 
 -10   7  18     2054.69     1966.46    252.28 o 
  -9   7  18      403.41      463.87    239.80 o 
  -8   7  18      958.06     1605.68    246.02 o 
  -7   7  18      385.56      581.29    187.06 o 
  -6   7  18     2826.46     3356.54    224.64 o 
  -5   7  18      989.66     1257.28    201.91 o 
  -4   7  18     2975.89     2874.90    210.53 o 
  -3   7  18       27.71      188.91    298.88 o 
  -2   7  18     3663.73     2979.04    289.52 o 
  -1   7  18      175.90      162.96    205.91 o 
   0   7  18     1081.81      986.03    297.14 o 
   1   7  18       35.67       -5.69    154.04 o 
   2   7  18      119.44      164.83    171.57 o 
   3   7  18        0.04      -84.90    369.81 o 
   4   7  18     2461.79     2771.29    248.87 o 
  -8   8  18     1651.28     2422.81    237.76 o 
  -7   8  18       68.33      173.41    178.05 o 
  -6   8  18        7.78      264.43    182.88 o 
  -5   8  18       14.33      346.34    228.53 o 
  -4   8  18     1022.28      940.77    216.40 o 
  -3   8  18        0.44       44.29    165.72 o 
  -2   8  18      530.47      912.31    272.95 o 
  -1   8  18      203.07      328.13    227.87 o 
   0   8  18      734.11     1063.20    192.42 o 
   1   8  18        3.17       87.64    172.85 o 
   2   8  18      123.81      102.68    220.41 o 
  -4   9  18      378.49      459.94    194.35 o 
  -3   9  18      117.20      209.62    177.76 o 
  -2   9  18      934.72     1107.56    220.49 o 
 -14   1  19       38.96      110.93    202.54 o 
 -13   1  19      160.31      286.07    205.04 o 
 -12   1  19      487.55      409.12    196.71 o 
 -11   1  19      109.02      -72.55    212.13 o 
 -10   1  19     1653.04     2233.86    248.92 o 
  -9   1  19     4406.19     3245.24    297.39 o 
  -8   1  19     1596.95     1578.91    200.87 o 
  -7   1  19     3918.45     3464.78    211.69 o 
  -6   1  19       45.32      196.64    103.89 o 
  -5   1  19     5608.32     4475.02    261.57 o 
  -4   1  19       39.03      122.16     81.60 o 
  -3   1  19      161.76      419.83     91.22 o 
  -2   1  19      353.18      171.59     96.49 o 
  -1   1  19     4648.04     4363.49    216.73 o 
   0   1  19        6.71       97.34    124.69 o 
   1   1  19     8678.49     7584.66    302.86 o 
   2   1  19        3.83      125.37    133.00 o 
   3   1  19     4239.76     3468.72    214.80 o 
   4   1  19     1248.12     1731.98    217.45 o 
   5   1  19      279.82      288.14    169.65 o 
   6   1  19      124.89      -98.78    170.90 o 
   7   1  19      227.09      529.69    204.54 o 
   8   1  19      398.92      449.73    208.01 o 
 -13   2  19     3206.78     2965.02    235.12 o 
 -12   2  19      714.92      668.95    206.01 o 
 -11   2  19     3536.62     3439.82    236.51 o 
 -10   2  19      684.44      777.57    184.10 o 
  -9   2  19      673.12      616.50    168.40 o 
  -8   2  19     1415.53     1237.83    200.32 o 
  -7   2  19      554.37      696.59    163.83 o 
  -6   2  19      154.16      138.06    108.07 o 
  -5   2  19     8771.21     8674.59    344.09 o 
  -4   2  19      758.81      824.32    103.70 o 
  -3   2  19     3867.07     3194.60    133.90 o 
  -2   2  19     3276.91     2662.54    144.61 o 
  -1   2  19     6386.96     5563.08    198.17 o 
   0   2  19       92.35       43.70    120.54 o 
   1   2  19      472.04      552.88    155.12 o 
   2   2  19     1086.27     1177.07    174.42 o 
   3   2  19     1443.23     1414.26    192.89 o 
   4   2  19        9.82      -63.89    145.15 o 
   5   2  19     1858.92     2444.53    253.66 o 
   6   2  19      115.62      317.86    256.54 o 
   7   2  19     3081.25     2997.53    239.07 o 
   8   2  19       37.48       38.60    406.35 o 
 -13   3  19     2013.33     2283.85    239.25 o 
 -12   3  19     5973.36     5631.52    295.03 o 
 -11   3  19      528.61      447.44    284.88 o 
 -10   3  19     2993.79     2352.63    205.97 o 
  -9   3  19     1716.74     1808.20    222.27 o 
  -8   3  19      300.97      741.87    213.87 o 
  -7   3  19      174.69      216.30    112.88 o 
  -6   3  19     2074.57     2104.34    147.24 o 
  -5   3  19      347.86      463.00    115.94 o 
  -4   3  19     9887.61     8410.19    257.13 o 
  -3   3  19     1007.46     1188.91    117.97 o 
  -2   3  19     4267.78     4134.84    170.72 o 
  -1   3  19     2133.51     2292.24    168.51 o 
   0   3  19     2471.49     2026.25    165.71 o 
   1   3  19     1405.15     1800.46    268.72 o 
   2   3  19     2682.86     2496.47    191.50 o 
   3   3  19       71.64      217.77    149.22 o 
   4   3  19      777.84      873.58    179.58 o 
   5   3  19       79.33       37.42    237.32 o 
   6   3  19     6434.55     5970.46    300.58 o 
   7   3  19        2.03      457.86    203.95 o 
 -12   4  19     1197.25     1181.31    229.40 o 
 -11   4  19       20.28      136.49    170.70 o 
 -10   4  19     1869.87     2582.22    264.25 o 
  -9   4  19     1259.94     1780.67    310.40 o 
  -8   4  19     5455.99     4900.55    277.25 o 
  -7   4  19      193.08      164.24    174.26 o 
  -6   4  19     4605.65     3691.80    222.88 o 
  -5   4  19      746.58     1262.62    189.84 o 
  -4   4  19     5346.81     4629.80    308.58 o 
  -3   4  19     1089.03     1375.15    255.18 o 
  -2   4  19      717.71      901.02    154.72 o 
  -1   4  19       80.65      113.00    135.40 o 
   0   4  19     3258.11     2940.10    193.61 o 
   1   4  19      992.47     1216.75    182.22 o 
   2   4  19     8449.41     7054.08    300.91 o 
   3   4  19       68.83      -46.38    306.34 o 
   4   4  19     2014.02     2170.76    237.08 o 
   5   4  19       23.29       51.16    163.23 o 
   6   4  19        2.24       75.22    223.89 o 
   7   4  19        4.27     -189.87    185.24 o 
 -12   5  19        0.59      222.73    293.66 o 
 -11   5  19      153.37      103.74    270.79 o 
 -10   5  19      110.49      293.00    264.16 o 
  -9   5  19     3948.07     4402.93    376.85 o 
  -8   5  19        3.59      -85.09    148.80 o 
  -7   5  19     2005.51     2718.11    272.03 o 
  -6   5  19        1.54       10.82    143.13 o 
  -5   5  19     3315.04     2771.88    336.17 o 
  -4   5  19      239.10      528.12    156.02 o 
  -3   5  19       38.72      -69.34    130.22 o 
  -2   5  19        1.36      -66.38    120.27 o 
  -1   5  19      409.84      699.31    278.08 o 
   0   5  19      689.72     1152.62    175.93 o 
   1   5  19      943.83     1484.44    257.20 o 
   2   5  19       38.36      153.95    147.82 o 
   3   5  19     1482.81     1910.72    225.93 o 
   4   5  19      916.29      912.28    199.01 o 
   5   5  19       46.19       20.93    354.32 o 
   6   5  19      131.47       30.86    191.89 o 
 -10   6  19       67.15      910.81    310.57 o 
  -9   6  19     1880.89     2292.75    395.58 o 
  -8   6  19     3980.26     3568.50    234.11 o 
  -7   6  19      394.07      340.82    179.92 o 
  -6   6  19     1697.26     2179.84    239.01 o 
  -5   6  19     1325.12     2057.73    241.29 o 
  -4   6  19     1148.39     1178.82    319.43 o 
  -3   6  19     1008.75     1739.83    268.31 o 
  -2   6  19      727.45      769.45    241.46 o 
  -1   6  19     3796.57     3579.79    248.42 o 
   0   6  19     1285.29     1407.46    203.99 o 
   1   6  19      411.45      675.23    168.62 o 
   2   6  19      935.64     1172.96    198.58 o 
   3   6  19       90.64      -16.54    261.10 o 
   4   6  19      188.72      183.06    299.30 o 
   5   6  19      932.07     1429.99    242.41 o 
  -9   7  19        3.55      331.31    181.06 o 
  -8   7  19       97.90      240.79    183.48 o 
  -7   7  19        0.44     -267.35    161.24 o 
  -6   7  19      258.10      331.31    181.05 o 
  -5   7  19       50.91       77.85    161.04 o 
  -4   7  19      517.93      742.20    303.85 o 
  -3   7  19      507.76      276.65    164.37 o 
  -2   7  19      274.17      -28.34    199.03 o 
  -1   7  19      217.14      295.82    228.70 o 
   0   7  19      107.52      369.14    169.73 o 
   1   7  19      134.37      200.75    171.59 o 
   2   7  19        5.92        1.60    178.09 o 
   3   7  19       73.36      340.94    191.57 o 
  -6   8  19       95.77      218.09    202.68 o 
  -5   8  19     2337.09     2560.54    347.27 o 
  -4   8  19       31.88      408.22    188.98 o 
  -3   8  19     4258.76     3286.80    236.93 o 
  -2   8  19      532.66      418.12    279.57 o 
  -1   8  19     1969.47     2460.49    384.97 o 
   0   8  19       12.71      381.56    310.98 o 
   1   8  19       38.65      134.84    202.68 o 
 -13   0  20        0.80      735.64    320.01 o 
 -12   0  20     2258.38     2057.62    382.82 o 
 -11   0  20      423.07      823.81    295.32 o 
 -10   0  20     4820.80     3708.39    337.25 o 
  -9   0  20       30.64      249.25    224.06 o 
  -8   0  20     7734.14     7921.57    471.48 o 
  -7   0  20        1.64      286.70    215.94 o 
  -6   0  20     6382.35     5109.91    362.44 o 
  -5   0  20      483.80      711.65    148.16 o 
  -4   0  20     5987.02     6294.36    267.03 o 
  -3   0  20     2036.46     2101.78    188.10 o 
  -2   0  20       19.98       41.06    116.85 o 
  -1   0  20      784.94     1254.19    240.63 o 
   0   0  20     2536.73     2070.88    252.56 o 
   1   0  20     2239.98     2370.50    315.37 o 
   2   0  20    12949.97    11358.33    562.30 o 
   3   0  20     2509.53     2336.53    281.07 o 
   4   0  20     3724.56     3824.06    336.92 o 
   5   0  20      295.83      580.03    261.35 o 
   6   0  20      446.64      643.50    283.06 o 
   7   0  20       45.08      269.96    250.41 o 
 -13   1  20      399.32      878.10    235.63 o 
 -12   1  20     3917.13     3189.38    246.73 o 
 -11   1  20       90.82      439.51    352.58 o 
 -10   1  20      221.60      -24.23    161.11 o 
  -9   1  20      689.80      684.15    405.19 o 
  -8   1  20     2233.16     2284.55    268.31 o 
  -7   1  20     1154.16     1796.93    223.48 o 
  -6   1  20     2804.45     2628.82    152.42 o 
  -5   1  20      615.81      657.91    121.43 o 
  -4   1  20     1639.97     1683.58    133.15 o 
  -3   1  20      114.18      165.73     88.09 o 
  -2   1  20     1691.87     1958.94    127.03 o 
  -1   1  20      239.88      404.17    113.07 o 
   0   1  20      325.81      313.94    133.26 o 
   1   1  20      323.63      570.05    151.30 o 
   2   1  20       37.15      -48.88    145.29 o 
   3   1  20     1325.43     1498.86    217.68 o 
   4   1  20      500.89      403.86    176.29 o 
   5   1  20      165.88      357.70    186.60 o 
   6   1  20     1976.78     2601.57    269.23 o 
   7   1  20      269.99      333.30    216.85 o 
 -13   2  20     2171.09     2627.28    256.32 o 
 -12   2  20        1.49      110.78    196.10 o 
 -11   2  20     2406.93     2220.48    208.00 o 
 -10   2  20      397.33      312.52    178.00 o 
  -9   2  20     4069.68     3688.18    236.17 o 
  -8   2  20     1125.42     1299.55    213.56 o 
  -7   2  20      512.15      494.43    238.14 o 
  -6   2  20      575.14      887.62    136.90 o 
  -5   2  20     3006.39     2879.71    158.12 o 
  -4   2  20      305.95      492.23    102.61 o 
  -3   2  20     3597.30     3475.33    142.83 o 
  -2   2  20      126.76      232.12    101.36 o 
  -1   2  20     5290.23     5062.10    197.24 o 
   0   2  20      214.50      111.48    131.12 o 
   1   2  20       42.95      -67.22    168.21 o 
   2   2  20       10.95     -227.50    126.01 o 
   3   2  20        2.10     -105.81    147.79 o 
   4   2  20      149.17       92.73    160.33 o 
   5   2  20     2738.69     2780.34    217.97 o 
   6   2  20       25.06       20.00    181.46 o 
   7   2  20     1122.68     1508.08    243.14 o 
 -12   3  20      286.69      471.98    196.50 o 
 -11   3  20      189.78      276.40    188.64 o 
 -10   3  20     1212.99     1251.98    224.83 o 
  -9   3  20      506.25      704.59    188.22 o 
  -8   3  20      323.34      668.28    332.52 o 
  -7   3  20     1230.04     1850.08    175.11 o 
  -6   3  20       13.75      -30.49    160.11 o 
  -5   3  20     1388.06     1848.15    154.78 o 
  -4   3  20      419.65      813.18    134.72 o 
  -3   3  20      126.36      190.81    112.28 o 
  -2   3  20      209.31      146.00    137.29 o 
  -1   3  20      720.23      769.28    164.46 o 
   0   3  20      443.84      193.24    199.12 o 
   1   3  20      170.74      262.64    138.48 o 
   2   3  20       17.06     -248.25    226.46 o 
   3   3  20      949.34     1148.80    359.04 o 
   4   3  20     1005.70     1071.62    208.75 o 
   5   3  20       11.02      137.44    195.64 o 
   6   3  20      836.49     1022.15    220.39 o 
 -12   4  20        5.25      413.05    211.08 o 
 -11   4  20     2929.94     2333.42    277.70 o 
 -10   4  20        2.31       25.36    256.71 o 
  -9   4  20      946.45     1396.05    314.38 o 
  -8   4  20      325.58      576.05    260.52 o 
  -7   4  20      328.74      354.00    202.51 o 
  -6   4  20       75.27      353.56    146.74 o 
  -5   4  20     2993.83     2214.08    184.88 o 
  -4   4  20        2.29      169.29    145.21 o 
  -3   4  20     1827.24     1582.22    198.80 o 
  -2   4  20      204.81       48.99    304.02 o 
  -1   4  20     4007.33     2728.83    195.29 o 
   0   4  20       79.09      132.60    136.91 o 
   1   4  20       10.14       59.44    320.76 o 
   2   4  20        6.98      109.35    153.96 o 
   3   4  20      202.54      132.01    163.79 o 
   4   4  20       35.62      138.17    171.38 o 
   5   4  20     1846.66     1437.72    235.04 o 
   6   4  20        6.51       91.54    256.87 o 
 -11   5  20       84.25      127.11    302.44 o 
 -10   5  20       55.75      294.99    287.70 o 
  -9   5  20     2175.69     3097.20    431.71 o 
  -8   5  20        7.59      -64.19    467.50 o 
  -7   5  20     5511.80     4982.96    263.48 o 
  -6   5  20     1689.72     2308.68    240.65 o 
  -5   5  20     4643.33     4098.65    238.09 o 
  -4   5  20      476.11      660.84    166.35 o 
  -3   5  20     1271.46     1501.70    213.48 o 
  -2   5  20        0.45        9.94    191.58 o 
  -1   5  20     2343.38     2074.87    182.06 o 
   0   5  20      389.36      708.77    318.27 o 
   1   5  20     3341.10     2556.62    200.65 o 
   2   5  20       73.89      165.34    157.41 o 
   3   5  20     4179.67     3935.30    241.91 o 
   4   5  20      228.99      382.26    180.46 o 
   5   5  20      212.98      602.62    434.94 o 
  -9   6  20      606.63      350.01    301.95 o 
  -8   6  20     1413.27     1625.26    251.48 o 
  -7   6  20      106.72      477.25    175.17 o 
  -6   6  20     3343.00     3300.35    231.04 o 
  -5   6  20      698.86      846.34    196.72 o 
  -4   6  20      629.83      762.13    179.39 o 
  -3   6  20      230.61      309.69    229.36 o 
  -2   6  20       11.64     -214.94    196.88 o 
  -1   6  20     2623.29     2421.61    195.21 o 
   0   6  20      743.62      878.94    190.70 o 
   1   6  20       21.16       75.07    207.57 o 
   2   6  20     1117.36     1465.06    333.68 o 
   3   6  20      163.67      393.05    180.05 o 
  -8   7  20     2998.90     2788.08    230.69 o 
  -7   7  20       71.87        9.02    184.69 o 
  -6   7  20     2775.38     2755.04    226.49 o 
  -5   7  20       12.66      114.73    171.74 o 
  -4   7  20      680.02      693.85    274.85 o 
  -3   7  20      123.70      357.61    452.59 o 
  -2   7  20     8271.03     7052.85    457.06 o 
  -1   7  20      220.55      190.08    239.47 o 
   0   7  20      436.95      336.57    313.13 o 
   1   7  20      433.45      476.56    188.60 o 
 -12   1  21     1011.19     1486.81    248.06 o 
 -11   1  21      133.26      127.86    194.62 o 
 -10   1  21      498.28      477.80    186.82 o 
  -9   1  21     4872.13     4631.65    269.28 o 
  -8   1  21       93.39       83.72    160.77 o 
  -7   1  21     2789.36     2273.34    218.64 o 
  -6   1  21       16.11      135.43    152.59 o 
  -5   1  21     7227.62     6116.54    224.94 o 
  -4   1  21     1706.91     2058.38    148.96 o 
  -3   1  21       29.91      105.06     94.05 o 
  -2   1  21      579.21      830.53    114.03 o 
  -1   1  21      596.35      646.69    125.85 o 
   0   1  21      374.11       89.23    143.16 o 
   1   1  21     3431.42     3161.32    210.81 o 
   2   1  21       25.42      167.99    157.53 o 
   3   1  21     3394.98     2664.78    229.61 o 
   4   1  21      181.95      158.42    179.54 o 
   5   1  21      209.87     -169.73    223.97 o 
   6   1  21      291.42      259.39    347.94 o 
 -12   2  21       28.03      202.97    197.02 o 
 -11   2  21     1999.58     2419.34    250.13 o 
 -10   2  21        6.55      338.51    188.43 o 
  -9   2  21     5019.83     4305.36    260.27 o 
  -8   2  21       58.85       51.76    182.79 o 
  -7   2  21      563.79      942.60    193.95 o 
  -6   2  21      193.87      269.70    174.94 o 
  -5   2  21      865.20     1352.41    220.88 o 
  -4   2  21        7.25       85.79    115.57 o 
  -3   2  21     6818.41     5595.28    277.78 o 
  -2   2  21      104.45      129.10    110.70 o 
  -1   2  21     2918.51     2901.27    163.58 o 
   0   2  21      430.11      417.31    122.53 o 
   1   2  21      362.45      633.38    164.70 o 
   2   2  21      377.81      220.29    203.34 o 
   3   2  21       13.91      -85.23    158.03 o 
   4   2  21       12.28     -131.49    241.29 o 
   5   2  21      522.93      482.05    209.47 o 
   6   2  21      474.92      539.75    210.56 o 
 -11   3  21      449.52      614.29    219.55 o 
 -10   3  21     7845.29     7228.17    335.90 o 
  -9   3  21      891.65     1203.14    520.37 o 
  -8   3  21     2615.88     2690.33    268.41 o 
  -7   3  21      320.76      785.88    228.53 o 
  -6   3  21      290.64      392.19    131.85 o 
  -5   3  21     2359.36     2420.95    191.55 o 
  -4   3  21     4032.26     3609.31    223.55 o 
  -3   3  21       12.48       93.45    116.66 o 
  -2   3  21    11755.10     9928.02    357.69 o 
  -1   3  21     1078.55     1756.40    203.23 o 
   0   3  21     4746.38     3940.68    228.10 o 
   1   3  21      187.25      252.45    169.97 o 
   2   3  21      169.21       78.03    179.23 o 
   3   3  21       20.04      -22.27    164.55 o 
   4   3  21      521.94      708.59    245.77 o 
   5   3  21       54.71      229.35    264.33 o 
 -11   4  21      190.90      432.70    299.96 o 
 -10   4  21      409.89      360.45    291.51 o 
  -9   4  21       86.96      -46.90    252.56 o 
  -8   4  21     2421.43     2489.66    302.11 o 
  -7   4  21      351.21      134.37    175.42 o 
  -6   4  21     7954.57     7085.12    315.29 o 
  -5   4  21       82.52      430.05    159.69 o 
  -4   4  21     3139.70     2577.10    200.99 o 
  -3   4  21      363.20      489.23    164.16 o 
  -2   4  21      337.57      400.03    296.81 o 
  -1   4  21      105.91       44.72    147.15 o 
   0   4  21      669.17      883.96    246.02 o 
   1   4  21       16.30      211.39    156.84 o 
   2   4  21     5002.11     4855.85    662.23 o 
   3   4  21      342.97      384.96    181.47 o 
   4   4  21     1296.58     1644.50    227.93 o 
 -10   5  21      242.34      648.81    310.07 o 
  -9   5  21      881.39     1768.93    377.19 o 
  -8   5  21        0.34      187.89    308.58 o 
  -7   5  21      518.63      786.12    192.25 o 
  -6   5  21      701.71      912.30    194.44 o 
  -5   5  21     1363.25     2368.05    245.51 o 
  -4   5  21       49.09     -192.91    151.71 o 
  -3   5  21        5.42      -88.55    146.58 o 
  -2   5  21      125.27      313.38    217.59 o 
  -1   5  21      636.15     1010.53    590.14 o 
   0   5  21      441.26      666.45    211.71 o 
   1   5  21     1759.72     2548.14    299.05 o 
   2   5  21      202.29      288.79    301.95 o 
   3   5  21      197.25      593.18    200.08 o 
  -8   6  21     2721.33     2619.92    288.40 o 
  -7   6  21       31.92      194.65    182.96 o 
  -6   6  21     1603.38     1673.14    356.14 o 
  -5   6  21      398.61      145.33    177.89 o 
  -4   6  21     1564.99     1640.79    228.22 o 
  -3   6  21     1883.28     2626.13    263.85 o 
  -2   6  21       10.89      -41.43    210.47 o 
  -1   6  21     1603.45     1398.37    327.80 o 
   0   6  21     1114.09     1509.29    209.94 o 
   1   6  21       13.47       95.25    164.60 o 
   2   6  21     1632.81     1666.10    270.38 o 
  -5   7  21       99.73       85.03    185.38 o 
  -4   7  21       82.21      153.50    175.96 o 
  -3   7  21      107.63       96.79    180.20 o 
  -2   7  21      742.67      841.38    204.65 o 
  -1   7  21      223.51       64.80    240.80 o 
 -11   0  22       33.99      138.38    275.27 o 
 -10   0  22     1813.84     2252.51    303.60 o 
  -9   0  22      136.56      506.62    268.64 o 
  -8   0  22      509.24      696.37    287.86 o 
  -7   0  22     2354.20     2629.03    307.75 o 
  -6   0  22    12753.52    12287.21    624.11 o 
  -5   0  22      263.54      217.93    253.72 o 
  -4   0  22     2691.16     2237.18    185.32 o 
  -3   0  22     3674.83     3339.19    400.14 o 
  -2   0  22     1501.90     2094.18    219.72 o 
  -1   0  22      167.16     -127.91    162.66 o 
   0   0  22      822.26     1041.07    260.19 o 
   1   0  22      205.01      423.59    253.56 o 
   2   0  22     3992.46     3550.12    339.90 o 
   3   0  22      732.92     1106.04    289.68 o 
   4   0  22     3042.19     2757.47    323.33 o 
   5   0  22       30.18      902.86    303.60 o 
 -11   1  22       55.47     -122.63    206.93 o 
 -10   1  22     2148.38     2276.93    288.36 o 
  -9   1  22       12.81      375.07    189.68 o 
  -8   1  22     1023.08     1614.22    231.85 o 
  -7   1  22      485.68      614.69    200.44 o 
  -6   1  22      199.82      352.63    175.47 o 
  -5   1  22      877.76     1196.64    155.84 o 
  -4   1  22      462.05      623.31    114.61 o 
  -3   1  22      735.03     1291.08    132.97 o 
  -2   1  22     3112.29     2883.82    211.98 o 
  -1   1  22     1317.77     1562.97    184.71 o 
   0   1  22     1647.42     1569.86    204.78 o 
   1   1  22      759.71     1020.55    185.69 o 
   2   1  22      812.06      825.04    189.66 o 
   3   1  22        0.91      133.92    173.35 o 
   4   1  22       37.80     -340.04    175.92 o 
   5   1  22      813.62     1198.27    276.09 o 
 -11   2  22     2614.86     3022.66    243.97 o 
 -10   2  22        0.92     -140.53    187.25 o 
  -9   2  22     2907.27     2681.72    302.36 o 
  -8   2  22     2798.46     2916.66    224.02 o 
  -7   2  22     1758.91     2179.92    242.78 o 
  -6   2  22      122.79      141.11    199.19 o 
  -5   2  22      905.16     1122.19    155.96 o 
  -4   2  22     1259.22     1371.98    164.42 o 
  -3   2  22     1537.06     2092.14    159.00 o 
  -2   2  22      575.35     1045.00    138.40 o 
  -1   2  22     6413.81     5648.97    221.14 o 
   0   2  22      314.72      698.42    184.05 o 
   1   2  22     1592.54     1910.71    225.11 o 
   2   2  22      958.98     1411.71    221.90 o 
   3   2  22       89.75       46.85    335.67 o 
   4   2  22      250.29      466.53    185.83 o 
 -10   3  22      146.67      296.99    202.52 o 
  -9   3  22      109.93      514.14    203.76 o 
  -8   3  22      468.03      910.15    207.03 o 
  -7   3  22      589.01      615.33    296.48 o 
  -6   3  22       25.48      205.08    164.47 o 
  -5   3  22      721.94      926.83    256.71 o 
  -4   3  22      175.04      -25.74    151.91 o 
  -3   3  22      396.64      263.31    205.33 o 
  -2   3  22     2173.36     2124.32    173.65 o 
  -1   3  22       34.38      233.62    149.77 o 
   0   3  22      695.32      551.87    181.20 o 
   1   3  22      503.85     1138.55    343.21 o 
   2   3  22       69.80      306.43    174.97 o 
   3   3  22      211.42       64.50    184.88 o 
   4   3  22       26.72      121.94    184.17 o 
 -10   4  22       57.78      535.95    313.88 o 
  -9   4  22     2046.78     1750.37    367.74 o 
  -8   4  22       33.11      -42.76    268.47 o 
  -7   4  22      195.44      269.65    233.92 o 
  -6   4  22        0.43      309.47    177.81 o 
  -5   4  22      445.87      496.74    269.30 o 
  -4   4  22      535.73      514.30    181.68 o 
  -3   4  22     2540.29     2523.98    255.56 o 
  -2   4  22      503.25      845.48    219.75 o 
  -1   4  22     1541.62     1799.93    218.59 o 
   0   4  22      189.62      415.13    171.98 o 
   1   4  22      461.44      547.91    175.64 o 
   2   4  22       46.34      212.97    280.15 o 
   3   4  22        3.72       93.01    196.38 o 
  -8   5  22        0.13     -318.19    258.03 o 
  -7   5  22     4118.03     3878.81    325.23 o 
  -6   5  22      471.97      196.00    376.52 o 
  -5   5  22     5258.32     3710.69    459.63 o 
  -4   5  22       99.31      279.34    173.83 o 
  -3   5  22      372.55      369.58    190.91 o 
  -2   5  22       65.98      322.17    231.68 o 
  -1   5  22        0.40      -61.26    159.29 o 
   0   5  22        0.30      267.83    410.74 o 
   1   5  22     2152.57     2608.63    246.50 o 
   2   5  22      301.90      443.72    207.15 o 
  -6   6  22     1402.98     2244.39    457.81 o 
  -5   6  22      117.56      275.71    189.33 o 
  -4   6  22       23.28      111.51    171.89 o 
  -3   6  22      185.43      315.93    188.08 o 
  -2   6  22      691.44     1069.27    216.92 o 
  -1   6  22     1550.57     1940.12    355.48 o 
 -10   1  23      212.23      456.52    221.38 o 
  -9   1  23      693.35      792.77    219.69 o 
  -8   1  23        7.41      389.34    304.52 o 
  -7   1  23     3587.37     3367.16    372.05 o 
  -6   1  23      651.87     1090.22    465.52 o 
  -5   1  23     2213.88     2444.50    229.78 o 
  -4   1  23      789.11     1099.09    193.16 o 
  -3   1  23       83.21      194.77    113.07 o 
  -2   1  23     1625.19     2259.24    165.22 o 
  -1   1  23      265.83      324.66    140.92 o 
   0   1  23      312.31      323.00    318.69 o 
   1   1  23     1729.54     1806.41    228.75 o 
   2   1  23      249.13      136.34    183.83 o 
   3   1  23     2920.64     2456.78    220.56 o 
 -10   2  23      250.81      729.86    320.84 o 
  -9   2  23     5702.76     5098.47    295.00 o 
  -8   2  23        7.35        0.43    181.98 o 
  -7   2  23        3.03      147.73    183.57 o 
  -6   2  23      167.05      323.70    199.96 o 
  -5   2  23     1018.66     2015.29    192.76 o 
  -4   2  23      618.45     1444.09    172.30 o 
  -3   2  23     2300.37     2429.53    156.89 o 
  -2   2  23      771.74      689.82    148.46 o 
  -1   2  23     1154.48     1038.72    425.91 o 
   0   2  23       73.54      446.14    175.48 o 
   1   2  23     1867.93     2362.62    254.02 o 
   2   2  23        0.13     -284.48    165.91 o 
   3   2  23      117.14      281.16    186.99 o 
  -9   3  23      315.91      850.66    318.52 o 
  -8   3  23     2996.24     2826.41    443.48 o 
  -7   3  23       99.87      358.46    281.90 o 
  -6   3  23      400.07      445.79    198.20 o 
  -5   3  23        6.87       79.93    220.25 o 
  -4   3  23      769.63      610.00    320.26 o 
  -3   3  23      513.60      580.77    316.28 o 
  -2   3  23     4156.53     3638.62    190.96 o 
  -1   3  23     1340.34     1946.72    232.25 o 
   0   3  23     2377.17     2657.23    263.72 o 
   1   3  23      279.50      471.40    189.22 o 
   2   3  23     2127.63     2398.62    270.00 o 
  -8   4  23     1164.42     1671.65    375.20 o 
  -7   4  23        2.92      396.91    287.03 o 
  -6   4  23     3567.17     3238.66    235.99 o 
  -5   4  23     1995.25     2463.50    233.17 o 
  -4   4  23     2709.65     2647.66    224.11 o 
  -3   4  23       93.72       84.85    254.05 o 
  -2   4  23      338.54      320.18    181.00 o 
  -1   4  23      641.28     1154.21    206.02 o 
   0   4  23      418.32      339.05    194.76 o 
   1   4  23     1033.56     1492.64    233.25 o 
  -6   5  23      264.68      265.58    183.43 o 
  -5   5  23      265.02      683.75    200.82 o 
  -4   5  23      911.03      961.21    213.65 o 
  -3   5  23       67.70      -54.89    343.71 o 
  -2   5  23        0.38      114.31    180.31 o 
  -1   5  23        9.33      517.55    262.84 o 
  -9   0  24      749.88     1091.78    326.47 o 
  -8   0  24      303.92      414.47    310.23 o 
  -7   0  24      528.66      889.60    307.91 o 
  -6   0  24     7201.87     5796.83    430.88 o 
  -5   0  24     1231.58     1608.67    350.50 o 
  -4   0  24     2512.66     2171.41    217.09 o 
  -3   0  24     1159.80     1596.00    223.85 o 
  -2   0  24     1228.34     1694.29    233.73 o 
  -1   0  24      254.97      417.79    171.51 o 
   0   0  24      498.95     1183.26    289.68 o 
   1   0  24      324.01      470.49    296.98 o 
   2   0  24      578.53      431.38    290.02 o 
  -9   1  24      376.96      511.07    219.88 o 
  -8   1  24      236.51      -59.49    283.55 o 
  -7   1  24        0.20      -43.68    181.70 o 
  -6   1  24     2747.78     3069.63    261.57 o 
  -5   1  24      591.14     1415.38    230.76 o 
  -4   1  24        0.67      112.64    161.38 o 
  -3   1  24     2943.82     2823.07    153.45 o 
  -2   1  24        2.92      121.19    116.60 o 
  -1   1  24     1353.05     2045.15    170.94 o 
   0   1  24     1572.52     2089.13    198.21 o 
   1   1  24        7.27      251.41    176.57 o 
  -8   2  24     1067.46     1282.27    332.44 o 
  -7   2  24      830.29     1314.85    230.48 o 
  -6   2  24      691.47      867.25    213.23 o 
  -5   2  24      128.13      242.98    221.99 o 
  -4   2  24      647.32      756.87    206.98 o 
  -3   2  24      405.07      672.14    217.51 o 
  -2   2  24      596.54     1470.07    266.72 o 
  -1   2  24     1478.02     1919.82    227.06 o 
   0   2  24      375.84      578.67    196.17 o 
   1   2  24     1276.25     2084.62    251.30 o 
  -7   3  24      551.71      983.24    338.41 o 
  -6   3  24       17.25      288.69    289.02 o 
  -5   3  24      657.93      667.12    259.69 o 
  -4   3  24      553.56      870.63    333.60 o 
  -3   3  24      322.13      481.79    196.34 o 
  -2   3  24     2055.94     2474.39    210.73 o 
  -1   3  24       16.05      -18.08    169.37 o 
   0   3  24      267.79      122.61    184.22 o 
  -5   4  24        0.43      165.66    186.95 o 
  -4   4  24      262.03      609.04    198.66 o 
  -3   4  24      858.53      495.41    206.50 o 
  -2   4  24      326.27      732.12    213.68 o 
  -6   1  25      106.48      319.41    211.08 o 
  -5   1  25     1934.59     2119.94    279.05 o 
  -4   1  25      597.82     1039.65    178.92 o 
  -3   1  25     2096.19     2513.90    180.78 o 
  -2   1  25      507.83      748.69    146.05 o 
  -1   1  25       17.67     -110.04    129.40 o 
  -5   2  25      245.75      313.95    193.04 o 
  -4   2  25       73.19      843.91    415.88 o 
  -3   2  25      231.85      335.93    191.10 o 
  -2   2  25      432.03     1038.31    180.85 o 
                                                 
